# Supplementary material for: Impact of Resolvin-E1 and Maresin-1 on Bone Marrow Stem Cell Osteogenesis under Inflammatory Stress
Source: Cells. 2024 May 28;13(11):932. doi: 10.3390/cells13110932 (PMC11171860; doi:10.3390/cells13110932)
Supplement: Supplementary file 1 [file cells-13-00932-s001.zip]

Archive with 4 entries (4 files):
- Supplementary Table (S1) All Proteins expressed in 7 days.xlsx
- Supplementary Table (S2) All Proteins expressed in 14 days.xlsx
- Supplementary Table (S3) Osteogenesis and Osteoclastogenesis related proteins 7 days.xlsx
- Supplementary Table (S4) Osteogenesis and Osteoclastogenesis related proteins 14 days.xlsx
