# Supplementary material for: Impact of Resolvin-E1 and Maresin-1 on Bone Marrow Stem Cell Osteogenesis under Inflammatory Stress
Source: Cells. 2024 May 28;13(11):932. doi: 10.3390/cells13110932 (PMC11171860; doi:10.3390/cells13110932)
Supplement: Supplementary file 1 [file cells-13-00932-s001.zip › Supplementary Table (S1) All Proteins expressed in 7 days.xlsx]

## Sheet: ANOVA05_7D_2-FLD-ALL 3-GRPS
Accession	GN	Peptide count	Unique peptides	Confidence score	Anova (p)	q Value	Max fold change	Power	Highest mean condition	Lowest mean condition	Description	M1LPS7D	M1LPS7D	E1LPS7D	E1LPS7D	E1-M1LPS7D	E1-M1LPS7D
A0A0B4J2D5	GATD3B	6	4	36.004	0.0123318	0.00188154	2.96528	0.946272	E1-M1-LPS-7D-01022023	E1-LPS-7D-01022023	Putative glutamine amidotransferase-like class 1 domain-containing protein 3B_ mitochondrial OS=Homo sapiens OX=9606 GN=GATD3B PE=5 SV=1	1889.9	2306.54	1673.48	2083.46	4824.13	6316.25
A2RU49	HYKK	3	3	15.8873	0.00588301	0.0011759	5.16912	0.994206	E1-M1-LPS-7D-01022023	E1-LPS-7D-01022023	Hydroxylysine kinase OS=Homo sapiens OX=9606 GN=HYKK PE=1 SV=2	1392.34	2096.01	607.692	673.744	3180.92	3442.97
A2VDJ0	TMEM131L	4	2	22.5873	0.000993961	0.000456763	9.90203	1	E1-M1-LPS-7D-01022023	E1-LPS-7D-01022023	Transmembrane protein 131-like OS=Homo sapiens OX=9606 GN=TMEM131L PE=1 SV=2	682.972	971.919	625.602	663.751	6347.05	6420.16
A5PKW4	PSD	8	1	47.2907	0.0184935	0.00247995	31860	0.880694	E1-M1-LPS-7D-01022023	E1-LPS-7D-01022023	PH and SEC7 domain-containing protein 1 OS=Homo sapiens OX=9606 GN=PSD PE=1 SV=2	24.0496	0	0.504374	0	7846.8	8222.54
A6NGU5	GGT3P	2	2	10.833	0.0121688	0.00186156	2.22426	0.947882	E1-M1-LPS-7D-01022023	E1-LPS-7D-01022023	Putative glutathione hydrolase 3 proenzyme OS=Homo sapiens OX=9606 GN=GGT3P PE=5 SV=2	4409.84	3289.47	3623.01	3928.07	8574.12	8221.42
A6NJ46	NKX6-3	3	2	17.4597	0.0366343	0.00384754	2.50421	0.705766	E1-M1-LPS-7D-01022023	E1-LPS-7D-01022023	Homeobox protein Nkx-6.3 OS=Homo sapiens OX=9606 GN=NKX6-3 PE=2 SV=1	1997.19	1345.09	1520.83	1412.89	3151.66	4194.98
B3EWF7	EPM2A	1	1	5.6164	0.00438122	0.00102697	23.1695	0.998374	E1-M1-LPS-7D-01022023	E1-LPS-7D-01022023	Laforin_ isoform 9 OS=Homo sapiens OX=9606 GN=EPM2A PE=1 SV=1	2679.78	4182.52	618.364	1128.14	20718	19747.7
B7ZAP0	RABGAP1L	4	3	27.3517	0.0010855	0.000475956	25.5382	1	E1-M1-LPS-7D-01022023	E1-LPS-7D-01022023	Rab GTPase-activating protein 1-like_ isoform 10 OS=Homo sapiens OX=9606 GN=RABGAP1L PE=1 SV=1	775.265	503.517	248.966	201.209	5915.01	5581.66
H3BNL1	C3orf84	2	1	18.2398	0.000190851	0.000181211	6.99554	1	E1-M1-LPS-7D-01022023	E1-LPS-7D-01022023	Uncharacterized protein C3orf84 OS=Homo sapiens OX=9606 GN=C3orf84 PE=2 SV=1	2195.76	1854.83	1563.68	1623.08	11085.3	11207.8
O00116	AGPS	13	8	74.2413	0.00760099	0.00137223	3.48717	0.985637	E1-M1-LPS-7D-01022023	E1-LPS-7D-01022023	Alkyldihydroxyacetonephosphate synthase_ peroxisomal OS=Homo sapiens OX=9606 GN=AGPS PE=1 SV=1	4565.46	6517.1	3586.03	3541.41	12097.3	12757.3
O00203	AP3B1	2	2	10.124	5.83695e-05	0.000100632	4.14846	1	E1-M1-LPS-7D-01022023	E1-LPS-7D-01022023	AP-3 complex subunit beta-1 OS=Homo sapiens OX=9606 GN=AP3B1 PE=1 SV=3	1343.85	1310.87	1182.81	1095.62	4796.03	4655.94
O00429	DNM1L	17	12	106.276	0.00396001	0.000953218	7.92033	0.999014	E1-M1-LPS-7D-01022023	E1-LPS-7D-01022023	Dynamin-1-like protein OS=Homo sapiens OX=9606 GN=DNM1L PE=1 SV=2	32973.9	52201.9	10357.1	11704.5	87735.1	87000.2
O00469	PLOD2	12	7	62.1552	0.0034331	0.00087917	2.41344	0.999543	E1-M1-LPS-7D-01022023	E1-LPS-7D-01022023	Procollagen-lysine_2-oxoglutarate 5-dioxygenase 2 OS=Homo sapiens OX=9606 GN=PLOD2 PE=1 SV=2	1171.32	1274.73	929.042	821.758	1985.11	2240.34
O00506	STK25	5	1	29.6782	0.0238521	0.00293141	3.18253	0.823555	E1-M1-LPS-7D-01022023	E1-LPS-7D-01022023	Serine/threonine-protein kinase 25 OS=Homo sapiens OX=9606 GN=STK25 PE=1 SV=1	906.608	599.968	774.299	641.796	1898.84	2607.93
O14578	CIT	9	5	54.7394	0.000276462	0.000215553	5.78329	1	E1-M1-LPS-7D-01022023	E1-LPS-7D-01022023	Citron Rho-interacting kinase OS=Homo sapiens OX=9606 GN=CIT PE=1 SV=2	4486.46	3845.95	3925.94	3729.15	21207.2	23064.4
O14795	UNC13B	2	1	12.4839	0.013167	0.00196765	15.5157	0.937849	E1-M1-LPS-7D-01022023	E1-LPS-7D-01022023	Protein unc-13 homolog B OS=Homo sapiens OX=9606 GN=UNC13B PE=1 SV=2	2169.54	3457.3	428.479	1006	11251.1	11005.8
O14828	SCAMP3	6	3	51.1209	0.0117454	0.00182317	2.66891	0.952007	E1-M1-LPS-7D-01022023	E1-LPS-7D-01022023	Secretory carrier-associated membrane protein 3 OS=Homo sapiens OX=9606 GN=SCAMP3 PE=1 SV=3	4194.2	5799.64	3479.61	3710.31	9687.32	9501.95
O15066	KIF3B	2	2	9.7972	0.000263032	0.000209555	11.7527	1	E1-M1-LPS-7D-01022023	E1-LPS-7D-01022023	Kinesin-like protein KIF3B OS=Homo sapiens OX=9606 GN=KIF3B PE=1 SV=1	836.285	832.926	540.5	429.729	5548.73	5854.04
O15146	MUSK	5	3	23.2438	0.000319718	0.000224558	2.2224	1	E1-M1-LPS-7D-01022023	E1-LPS-7D-01022023	Muscle_ skeletal receptor tyrosine-protein kinase OS=Homo sapiens OX=9606 GN=MUSK PE=1 SV=1	4290.74	4042.47	4134.86	3879.93	8883.66	8928.39
O43143	DHX15	11	8	68.9032	0.00417022	0.00099762	5.1679	0.99872	E1-M1-LPS-7D-01022023	E1-LPS-7D-01022023	ATP-dependent RNA helicase DHX15 OS=Homo sapiens OX=9606 GN=DHX15 PE=1 SV=2	102050	136162	47942.8	58943.2	257561	294815
O43175	PHGDH	15	10	110.612	0.00739553	0.00134559	2.94795	0.986865	E1-M1-LPS-7D-01022023	E1-LPS-7D-01022023	D-3-phosphoglycerate dehydrogenase OS=Homo sapiens OX=9606 GN=PHGDH PE=1 SV=4	8823.35	11009.3	6935.42	7488.66	19091.6	23429.9
O43242	PSMD3	11	7	74.8063	0.000323163	0.000224558	3.04016	1	E1-M1-LPS-7D-01022023	E1-LPS-7D-01022023	26S proteasome non-ATPase regulatory subunit 3 OS=Homo sapiens OX=9606 GN=PSMD3 PE=1 SV=2	2797.61	3115.02	2041.45	1995.76	6153.36	6120.4
O43390	HNRNPR	15	4	116.295	0.0131568	0.00196765	3.2831	0.937953	E1-M1-LPS-7D-01022023	E1-LPS-7D-01022023	Heterogeneous nuclear ribonucleoprotein R OS=Homo sapiens OX=9606 GN=HNRNPR PE=1 SV=1	3715.34	5495.71	2592.14	2781.9	8397.56	9245.97
O43491	EPB41L2	12	6	65.818	0.00176115	0.000633396	3.53255	0.999996	E1-M1-LPS-7D-01022023	E1-LPS-7D-01022023	Band 4.1-like protein 2 OS=Homo sapiens OX=9606 GN=EPB41L2 PE=1 SV=1	4692.44	5329.07	3641.72	4422.39	14115.1	14371.8
O43567	RNF13	1	1	12.2904	0.00155988	0.000583142	3.24014	0.999999	E1-M1-LPS-7D-01022023	E1-LPS-7D-01022023	E3 ubiquitin-protein ligase RNF13 OS=Homo sapiens OX=9606 GN=RNF13 PE=1 SV=1	19663.3	23769.1	13102.4	13697.9	43724.6	43112.1
O43707	ACTN4	52	29	511.285	0.0349428	0.00371349	2.31283	0.719692	E1-M1-LPS-7D-01022023	E1-LPS-7D-01022023	Alpha-actinin-4 OS=Homo sapiens OX=9606 GN=ACTN4 PE=1 SV=2	16189	22953.4	11754.7	12112.3	24697.6	30502.8
O43776	NARS1	16	9	120.393	0.0472906	0.00455901	2.55619	0.628425	E1-M1-LPS-7D-01022023	E1-LPS-7D-01022023	Asparagine--tRNA ligase_ cytoplasmic OS=Homo sapiens OX=9606 GN=NARS1 PE=1 SV=1	3059.45	4634.74	1637.37	2198.11	4492.42	5311.8
O43809	NUDT21	7	4	41.9087	0.00246111	0.000743214	5.6524	0.999945	E1-M1-LPS-7D-01022023	E1-LPS-7D-01022023	Cleavage and polyadenylation specificity factor subunit 5 OS=Homo sapiens OX=9606 GN=NUDT21 PE=1 SV=1	2455.15	3432.89	1470.73	1437.25	8239.03	8198.03
O43813	LANCL1	1	1	5.394	0.000399948	0.000254094	4.63198	1	E1-M1-LPS-7D-01022023	E1-LPS-7D-01022023	Glutathione S-transferase LANCL1 OS=Homo sapiens OX=9606 GN=LANCL1 PE=1 SV=1	2895.5	2778.68	1899.43	1745.15	7871.54	9010.05
O43815	STRN	4	3	19.3281	0.00381495	0.000932643	2.53672	0.999187	E1-M1-LPS-7D-01022023	E1-LPS-7D-01022023	Striatin OS=Homo sapiens OX=9606 GN=STRN PE=1 SV=4	801.495	826.57	796.237	770.236	2213.91	1759.79
O60841	EIF5B	14	9	81.9286	0.0181672	0.00246175	2.21537	0.88425	E1-M1-LPS-7D-01022023	E1-LPS-7D-01022023	Eukaryotic translation initiation factor 5B OS=Homo sapiens OX=9606 GN=EIF5B PE=1 SV=4	7875.54	10583.6	6430.71	7019.75	14691.9	15105.9
O60925	PFDN1	1	1	6.007	0.0111284	0.0017484	2.20756	0.957849	E1-M1-LPS-7D-01022023	E1-LPS-7D-01022023	Prefoldin subunit 1 OS=Homo sapiens OX=9606 GN=PFDN1 PE=1 SV=2	1499.03	1932.45	1361.75	1278.75	2936.33	2892.73
O75312	ZPR1	1	1	5.3286	0.00701735	0.00130311	3.93588	0.988986	E1-M1-LPS-7D-01022023	E1-LPS-7D-01022023	Zinc finger protein ZPR1 OS=Homo sapiens OX=9606 GN=ZPR1 PE=1 SV=1	1624.01	2174.38	689.293	869.404	3212.63	2922.22
O75347	TBCA	9	5	59.6989	0.00322358	0.000855315	2.62362	0.999683	E1-M1-LPS-7D-01022023	E1-LPS-7D-01022023	Tubulin-specific chaperone A OS=Homo sapiens OX=9606 GN=TBCA PE=1 SV=3	1683.79	1901.6	1562.92	1743.26	4673.85	4000.33
O75390	CS	13	9	99.7016	0.013945	0.00203936	2.38283	0.929786	E1-M1-LPS-7D-01022023	E1-LPS-7D-01022023	Citrate synthase_ mitochondrial OS=Homo sapiens OX=9606 GN=CS PE=1 SV=2	7396.75	10000.9	5881.45	5992.06	13829.1	14463.5
O75436	VPS26A	6	4	32.9951	0.0262334	0.00310906	2.52862	0.799422	E1-M1-LPS-7D-01022023	E1-LPS-7D-01022023	Vacuolar protein sorting-associated protein 26A OS=Homo sapiens OX=9606 GN=VPS26A PE=1 SV=2	1978.3	2963.48	1533.7	1632.8	4006.27	4000.6
O75663	TIPRL	4	4	22.2668	0.00410399	0.000983801	2.6223	0.998818	E1-M1-LPS-7D-01022023	E1-LPS-7D-01022023	TIP41-like protein OS=Homo sapiens OX=9606 GN=TIPRL PE=1 SV=2	829.318	1045.06	921.184	940.268	2569.16	2312.13
O75746	SLC25A12	7	2	45.1958	0.0269524	0.00316437	2.53267	0.792326	E1-M1-LPS-7D-01022023	E1-LPS-7D-01022023	Electrogenic aspartate/glutamate antiporter SLC25A12_ mitochondrial OS=Homo sapiens OX=9606 GN=SLC25A12 PE=1 SV=2	1768.95	2196.53	1398.09	1330.36	4043.07	2867.2
O94760	DDAH1	2	1	10.6068	0.00105074	0.000471671	3.40285	1	E1-M1-LPS-7D-01022023	E1-LPS-7D-01022023	N(G)_N(G)-dimethylarginine dimethylaminohydrolase 1 OS=Homo sapiens OX=9606 GN=DDAH1 PE=1 SV=3	3918.08	3261.59	3182.1	3272.51	10629.6	11334.4
O94929	ABLIM3	2	1	13.4196	0.000189696	0.000181211	49.7671	1	E1-M1-LPS-7D-01022023	E1-LPS-7D-01022023	Actin-binding LIM protein 3 OS=Homo sapiens OX=9606 GN=ABLIM3 PE=1 SV=3	8580.86	11858.7	305.607	325.325	14815.7	16584
O95202	LETM1	23	10	145.497	0.0281859	0.00322903	2.23423	0.780362	E1-M1-LPS-7D-01022023	E1-LPS-7D-01022023	Mitochondrial proton/calcium exchanger protein OS=Homo sapiens OX=9606 GN=LETM1 PE=1 SV=1	5299.29	7367.43	3782.7	4373.54	8853.25	9369.64
O95292	VAPB	9	7	65.5635	0.000120699	0.000140328	4.0417	1	E1-M1-LPS-7D-01022023	E1-LPS-7D-01022023	Vesicle-associated membrane protein-associated protein B/C OS=Homo sapiens OX=9606 GN=VAPB PE=1 SV=3	3199.72	3138.43	3076.98	3230.5	12112	13380.9
O95571	ETHE1	4	2	31.9805	0.026668	0.00313817	2.87475	0.795122	E1-M1-LPS-7D-01022023	E1-LPS-7D-01022023	Persulfide dioxygenase ETHE1_ mitochondrial OS=Homo sapiens OX=9606 GN=ETHE1 PE=1 SV=2	1572.9	2269.01	971.732	1140.31	3399.47	2672.13
O95881	TXNDC12	7	6	53.9089	0.00527133	0.00113085	2.86342	0.996278	E1-M1-LPS-7D-01022023	E1-LPS-7D-01022023	Thioredoxin domain-containing protein 12 OS=Homo sapiens OX=9606 GN=TXNDC12 PE=1 SV=1	1876.33	2242.34	1685.6	2115.77	5290.67	5594.23
P0DMV8	HSPA1A	28	11	278.597	0.0212649	0.00269905	2.24952	0.850749	E1-M1-LPS-7D-01022023	E1-LPS-7D-01022023	Heat shock 70 kDa protein 1A OS=Homo sapiens OX=9606 GN=HSPA1A PE=1 SV=1	7049.44	9458.9	5944.3	6822.99	15064.7	13655.7
P00330	ADH1	23	17	226.74	0.00429499	0.00101307	3.92016	0.998522	E1-M1-LPS-7D-01022023	E1-LPS-7D-01022023	Alcohol dehydrogenase 1 OS=Saccharomyces cerevisiae (strain ATCC 204508 / S288c) OX=559292 GN=ADH1 PE=1 SV=5	37334.8	50373.1	23547.7	26366.2	97057.2	98613
P00367	GLUD1	26	10	212.857	0.017642	0.00241308	2.95431	0.889978	E1-M1-LPS-7D-01022023	E1-LPS-7D-01022023	Glutamate dehydrogenase 1_ mitochondrial OS=Homo sapiens OX=9606 GN=GLUD1 PE=1 SV=2	9463.92	13628.7	5721.05	6820.78	17689.4	19363.1
P00387	CYB5R3	15	9	144.864	0.0228061	0.00283584	3.60451	0.834438	E1-M1-LPS-7D-01022023	E1-LPS-7D-01022023	NADH-cytochrome b5 reductase 3 OS=Homo sapiens OX=9606 GN=CYB5R3 PE=1 SV=3	23091.5	38524.4	14769.8	17417.3	58183.9	57834.9
P00441	SOD1	8	7	93.6527	0.030389	0.00338203	2.57975	0.759677	E1-M1-LPS-7D-01022023	E1-LPS-7D-01022023	Superoxide dismutase [Cu-Zn] OS=Homo sapiens OX=9606 GN=SOD1 PE=1 SV=2	21521	32999.7	18600.5	21591	51350.2	52333.7
P00558	PGK1	36	19	444.713	0.0476597	0.00458698	2.107	0.626037	E1-M1-LPS-7D-01022023	E1-LPS-7D-01022023	Phosphoglycerate kinase 1 OS=Homo sapiens OX=9606 GN=PGK1 PE=1 SV=3	29193.2	43968.1	21146.4	22764.2	45605.1	46914.5
P01889	HLA-B	21	10	220.963	0.00213517	0.000695355	6.90863	0.999981	E1-M1-LPS-7D-01022023	E1-LPS-7D-01022023	HLA class I histocompatibility antigen_ B alpha chain OS=Homo sapiens OX=9606 GN=HLA-B PE=1 SV=3	11084	15428	7526.49	8783.39	54558.9	58120
P01893	HLA-H	10	1	92.7758	0.0082218	0.00144775	2.81229	0.981622	E1-M1-LPS-7D-01022023	E1-LPS-7D-01022023	Putative HLA class I histocompatibility antigen_ alpha chain H OS=Homo sapiens OX=9606 GN=HLA-H PE=5 SV=3	1794.85	2403.35	1481.31	1644.09	4464.35	4325.17
P02769	ALB	30	20	247.018	0.0172088	0.00237342	2.1492	0.894701	E1-M1-LPS-7D-01022023	E1-LPS-7D-01022023	Albumin OS=Bos taurus OX=9913 GN=ALB PE=1 SV=4	6145.26	8154.17	4376.97	4680.63	9712.38	9754.22
P04075	ALDOA	22	14	277.792	0.00542419	0.0011387	2.20259	0.99581	E1-M1-LPS-7D-01022023	E1-LPS-7D-01022023	Fructose-bisphosphate aldolase A OS=Homo sapiens OX=9606 GN=ALDOA PE=1 SV=2	15950.4	19542.3	15158.4	16265.4	34802.4	34411.3
P04792	HSPB1	16	14	156.252	0.0256513	0.00306821	2.87132	0.805234	E1-M1-LPS-7D-01022023	E1-LPS-7D-01022023	Heat shock protein beta-1 OS=Homo sapiens OX=9606 GN=HSPB1 PE=1 SV=2	33587.3	49990	20015.5	25069.4	62073.6	67379.6
P05556	ITGB1	31	25	253.923	0.00268267	0.000766329	3.16929	0.9999	E1-M1-LPS-7D-01022023	E1-LPS-7D-01022023	Integrin beta-1 OS=Homo sapiens OX=9606 GN=ITGB1 PE=1 SV=2	12380.6	15647.5	10269.1	10521.1	33518.3	32371.6
P05787	KRT8	14	8	89.843	0.0163846	0.00229593	2.1419	0.90367	E1-M1-LPS-7D-01022023	E1-LPS-7D-01022023	Keratin_ type II cytoskeletal 8 OS=Homo sapiens OX=9606 GN=KRT8 PE=1 SV=7	6400.98	5099.81	5797.78	4827.77	10743	12015.9
P05976	MYL1	3	1	27.8873	0.015164	0.00216322	4.49629	0.916853	E1-M1-LPS-7D-01022023	E1-LPS-7D-01022023	Myosin light chain 1/3_ skeletal muscle isoform OS=Homo sapiens OX=9606 GN=MYL1 PE=1 SV=3	1176.64	2035.03	882.961	921.669	3997.66	4116.47
P06396	GSN	30	19	276.04	0.00341066	0.000875353	2.48051	0.99956	E1-M1-LPS-7D-01022023	E1-LPS-7D-01022023	Gelsolin OS=Homo sapiens OX=9606 GN=GSN PE=1 SV=1	12755.3	14211.5	9304.12	8956.55	24439.5	20856.2
P06576	ATP5F1B	31	25	383.777	0.0400579	0.00410109	2.39038	0.679037	E1-M1-LPS-7D-01022023	E1-LPS-7D-01022023	ATP synthase subunit beta_ mitochondrial OS=Homo sapiens OX=9606 GN=ATP5F1B PE=1 SV=3	59567.4	91304.4	43052.9	48301.7	104677	113696
P06703	S100A6	9	7	78.414	0.000211056	0.000191704	2.20019	1	E1-M1-LPS-7D-01022023	E1-LPS-7D-01022023	Protein S100-A6 OS=Homo sapiens OX=9606 GN=S100A6 PE=1 SV=1	31745.6	32278.7	28914.2	30692.1	64271.3	66873.6
P06737	PYGL	15	6	94.3275	0.00153405	0.000577195	6.98177	0.999999	E1-M1-LPS-7D-01022023	E1-LPS-7D-01022023	Glycogen phosphorylase_ liver form OS=Homo sapiens OX=9606 GN=PYGL PE=1 SV=4	478.762	674.144	454.119	430.129	3119.43	3054.19
P06744	GPI	20	16	153.265	0.0245514	0.00297547	2.11409	0.816371	E1-M1-LPS-7D-01022023	E1-LPS-7D-01022023	Glucose-6-phosphate isomerase OS=Homo sapiens OX=9606 GN=GPI PE=1 SV=4	3961.18	5358.61	2922.31	3236.2	6662.65	6357
P06756	ITGAV	7	4	42.5944	0.0102456	0.00166135	2.66608	0.965796	E1-M1-LPS-7D-01022023	E1-LPS-7D-01022023	Integrin alpha-V OS=Homo sapiens OX=9606 GN=ITGAV PE=1 SV=2	2271.46	2614.17	1302.17	1719.31	4005.19	4050.31
P07686	HEXB	13	6	80.2168	0.0248931	0.00300192	2.67632	0.81289	E1-M1-LPS-7D-01022023	E1-LPS-7D-01022023	Beta-hexosaminidase subunit beta OS=Homo sapiens OX=9606 GN=HEXB PE=1 SV=4	2921.77	4404.78	1931.8	2173.24	5481.48	5504.95
P07910	HNRNPC	10	6	97.4055	0.000453688	0.000269118	2.30346	1	E1-M1-LPS-7D-01022023	E1-LPS-7D-01022023	Heterogeneous nuclear ribonucleoproteins C1/C2 OS=Homo sapiens OX=9606 GN=HNRNPC PE=1 SV=4	11286.8	10781	9512.08	9680.25	21176.1	23032.6
P08243	ASNS	12	6	87.0272	0.00476149	0.00108334	2.38234	0.997608	E1-M1-LPS-7D-01022023	E1-LPS-7D-01022023	Asparagine synthetase [glutamine-hydrolyzing] OS=Homo sapiens OX=9606 GN=ASNS PE=1 SV=4	3308.49	4183.15	3569.2	3532.96	8547.32	8372.47
P08621	SNRNP70	5	5	33.5968	5.77373e-06	4.19546e-05	4.55549	1	E1-M1-LPS-7D-01022023	E1-LPS-7D-01022023	U1 small nuclear ribonucleoprotein 70 kDa OS=Homo sapiens OX=9606 GN=SNRNP70 PE=1 SV=2	1885.91	1958.92	953.147	954.22	4358.14	4330.86
P08670	VIM	81	51	1036.05	0.00238452	0.000740277	4.83818	0.999956	E1-M1-LPS-7D-01022023	E1-LPS-7D-01022023	Vimentin OS=Homo sapiens OX=9606 GN=VIM PE=1 SV=4	213840	284026	102588	109206	492527	532169
P08708	RPS17	11	6	107.781	0.00167651	0.000614878	7.88335	0.999998	E1-M1-LPS-7D-01022023	E1-LPS-7D-01022023	40S ribosomal protein S17 OS=Homo sapiens OX=9606 GN=RPS17 PE=1 SV=2	7249.54	9736.62	3392.95	3429.83	24382.9	29403.4
P09496	CLTA	4	4	34.5548	0.00195	0.000662906	2.51887	0.999991	E1-M1-LPS-7D-01022023	E1-LPS-7D-01022023	Clathrin light chain A OS=Homo sapiens OX=9606 GN=CLTA PE=1 SV=1	9179.26	7965.67	8159.59	7776.38	19017.7	21123
P09669	COX6C	8	5	66.8337	0.0118652	0.00182956	3.22059	0.950848	E1-M1-LPS-7D-01022023	E1-LPS-7D-01022023	Cytochrome c oxidase subunit 6C OS=Homo sapiens OX=9606 GN=COX6C PE=1 SV=2	1345.64	1257.93	1065.04	1066.98	4113.13	2753.24
P10321	HLA-C	14	3	148.681	0.0464428	0.00452227	2.10575	0.633978	E1-M1-LPS-7D-01022023	E1-LPS-7D-01022023	HLA class I histocompatibility antigen_ C alpha chain OS=Homo sapiens OX=9606 GN=HLA-C PE=1 SV=3	4437.59	6819.2	2970.71	3023.82	6191.26	6431.74
P10412	H1-4	11	4	129.962	0.00239811	0.000740277	2.12944	0.999955	E1-M1-LPS-7D-01022023	E1-LPS-7D-01022023	Histone H1.4 OS=Homo sapiens OX=9606 GN=H1-4 PE=1 SV=2	11736.5	12876.7	10974.2	11542.4	22573.2	25374.7
P10599	TXN	6	5	56.1151	0.0384654	0.0039894	2.18766	0.691234	E1-M1-LPS-7D-01022023	E1-LPS-7D-01022023	Thioredoxin OS=Homo sapiens OX=9606 GN=TXN PE=1 SV=3	7339.33	11338.2	8284.71	8954.93	18559.9	19154.5
P10809	HSPD1	57	46	704.92	0.0149539	0.00214641	2.49458	0.919104	E1-M1-LPS-7D-01022023	E1-LPS-7D-01022023	60 kDa heat shock protein_ mitochondrial OS=Homo sapiens OX=9606 GN=HSPD1 PE=1 SV=2	42759.7	57591	28793.3	33002.4	75698.5	78456.1
P13073	COX4I1	11	7	98.6254	0.0207081	0.00265348	3.66525	0.856713	E1-M1-LPS-7D-01022023	E1-LPS-7D-01022023	Cytochrome c oxidase subunit 4 isoform 1_ mitochondrial OS=Homo sapiens OX=9606 GN=COX4I1 PE=1 SV=1	2510.37	4324.21	2589.21	2828.93	10551	9307.86
P13796	LCP1	14	3	85.2015	0.0111778	0.00175144	3.5144	0.957388	E1-M1-LPS-7D-01022023	E1-LPS-7D-01022023	Plastin-2 OS=Homo sapiens OX=9606 GN=LCP1 PE=1 SV=6	2462.54	3727.25	2102.37	2001.14	7175.72	7245.64
P13797	PLS3	19	9	153.323	0.0264082	0.00311865	2.03438	0.797689	E1-M1-LPS-7D-01022023	E1-LPS-7D-01022023	Plastin-3 OS=Homo sapiens OX=9606 GN=PLS3 PE=1 SV=4	5768.24	7537.33	4850.19	5769.47	10544.4	11059.9
P14174	MIF	4	1	48.0511	0.00517955	0.00111724	3.68061	0.996544	E1-M1-LPS-7D-01022023	E1-LPS-7D-01022023	Macrophage migration inhibitory factor OS=Homo sapiens OX=9606 GN=MIF PE=1 SV=4	1070.48	1470.94	441.852	482.115	1767.45	1633.31
P14314	PRKCSH	25	20	250.004	0.00328095	0.000857787	3.62009	0.999648	E1-M1-LPS-7D-01022023	E1-LPS-7D-01022023	Glucosidase 2 subunit beta OS=Homo sapiens OX=9606 GN=PRKCSH PE=1 SV=2	26931	35126.5	18815.3	20180.2	69259.7	71907.4
P14384	CPM	6	6	34.5161	0.00852756	0.00147467	3.12281	0.979485	E1-M1-LPS-7D-01022023	E1-LPS-7D-01022023	Carboxypeptidase M OS=Homo sapiens OX=9606 GN=CPM PE=1 SV=2	1571.54	2198.62	1350.33	1346.97	4033.16	4389.98
P14618	PKM	53	39	601.822	0.00659098	0.00126231	4.40569	0.991154	E1-M1-LPS-7D-01022023	E1-LPS-7D-01022023	Pyruvate kinase PKM OS=Homo sapiens OX=9606 GN=PKM PE=1 SV=4	61018.2	91326.6	49511.4	55242.3	228373	233140
P15170	GSPT1	10	4	54.0179	0.000477597	0.000276254	3.31139	1	E1-M1-LPS-7D-01022023	E1-LPS-7D-01022023	Eukaryotic peptide chain release factor GTP-binding subunit ERF3A OS=Homo sapiens OX=9606 GN=GSPT1 PE=1 SV=1	2574.71	2866.97	2085.85	1949.89	6498.66	6865.28
P16278	GLB1	3	2	24.3818	0.00547269	0.0011405	4.52596	0.995654	E1-M1-LPS-7D-01022023	E1-LPS-7D-01022023	Beta-galactosidase OS=Homo sapiens OX=9606 GN=GLB1 PE=1 SV=2	4350.51	5262.98	1977.31	2753.4	10997.7	10413.2
P16401	H1-5	11	8	139.615	0.000307212	0.000224558	2.35261	1	E1-M1-LPS-7D-01022023	E1-LPS-7D-01022023	Histone H1.5 OS=Homo sapiens OX=9606 GN=H1-5 PE=1 SV=3	22333.5	24277.4	18762.7	19091	44420.6	44634.3
P17066	HSPA6	15	4	142.4	0.0161071	0.00226954	3.19828	0.906681	E1-M1-LPS-7D-01022023	E1-LPS-7D-01022023	Heat shock 70 kDa protein 6 OS=Homo sapiens OX=9606 GN=HSPA6 PE=1 SV=2	4181.29	6000.15	3385.96	3713.25	10047.8	12657.5
P18124	RPL7	20	15	194.964	0.00950509	0.00157791	2.04216	0.972018	E1-M1-LPS-7D-01022023	E1-LPS-7D-01022023	60S ribosomal protein L7 OS=Homo sapiens OX=9606 GN=RPL7 PE=1 SV=1	15372.9	18497.3	14004.9	15275.3	28273.9	31520.8
P18206	VCL	42	29	374.682	0.0233924	0.00288513	3.33699	0.828318	E1-M1-LPS-7D-01022023	E1-LPS-7D-01022023	Vinculin OS=Homo sapiens OX=9606 GN=VCL PE=1 SV=4	17753.2	29166.7	10202.1	11278.7	34278.3	37402.9
P18669	PGAM1	16	7	193.948	0.0302041	0.00337332	2.85829	0.761379	E1-M1-LPS-7D-01022023	E1-LPS-7D-01022023	Phosphoglycerate mutase 1 OS=Homo sapiens OX=9606 GN=PGAM1 PE=1 SV=2	39038.3	62015.6	26628.5	30216.7	77751.5	84728.5
P18754	RCC1	3	3	17.7188	0.0159757	0.0022596	7.95115	0.908104	E1-M1-LPS-7D-01022023	E1-LPS-7D-01022023	Regulator of chromosome condensation OS=Homo sapiens OX=9606 GN=RCC1 PE=1 SV=1	1157.85	2432.04	696.965	862.206	6056.08	6341.11
P18859	ATP5PF	5	4	32.6338	0.0183089	0.00247231	2.46632	0.882706	E1-M1-LPS-7D-01022023	E1-LPS-7D-01022023	ATP synthase-coupling factor 6_ mitochondrial OS=Homo sapiens OX=9606 GN=ATP5PF PE=1 SV=1	5765.29	7241.16	4233.75	4722.64	12363	9726.3
P19367	HK1	19	10	131.877	0.000245092	0.000205703	3.05057	1	E1-M1-LPS-7D-01022023	E1-LPS-7D-01022023	Hexokinase-1 OS=Homo sapiens OX=9606 GN=HK1 PE=1 SV=3	9295.87	10185	5340.57	5139.06	15977.7	15991.2
P19474	TRIM21	8	4	45.9172	0.00581383	0.00117059	2.35015	0.994467	E1-M1-LPS-7D-01022023	E1-LPS-7D-01022023	E3 ubiquitin-protein ligase TRIM21 OS=Homo sapiens OX=9606 GN=TRIM21 PE=1 SV=1	1924.52	2320.98	1618.45	1815.25	4176.03	3893.68
P20042	EIF2S2	12	8	94.0045	0.00183968	0.000639804	2.54359	0.999995	E1-M1-LPS-7D-01022023	E1-LPS-7D-01022023	Eukaryotic translation initiation factor 2 subunit 2 OS=Homo sapiens OX=9606 GN=EIF2S2 PE=1 SV=2	4508.63	4903.27	3099.08	3555.07	8304.84	8620.57
P20339	RAB5A	4	1	30.4977	0.0027554	0.000777552	15.2748	0.999881	E1-M1-LPS-7D-01022023	E1-LPS-7D-01022023	Ras-related protein Rab-5A OS=Homo sapiens OX=9606 GN=RAB5A PE=1 SV=2	67.7886	76.0831	42.735	25.0561	476.333	559.162
P20618	PSMB1	8	5	80.2733	0.00951639	0.00157791	2.22807	0.971926	E1-M1-LPS-7D-01022023	E1-LPS-7D-01022023	Proteasome subunit beta type-1 OS=Homo sapiens OX=9606 GN=PSMB1 PE=1 SV=2	5279.39	6635.81	4092.36	4376.81	9133.36	9736.55
P20810	CAST	17	13	103.105	0.00700658	0.00130311	3.78059	0.989044	E1-M1-LPS-7D-01022023	E1-LPS-7D-01022023	Calpastatin OS=Homo sapiens OX=9606 GN=CAST PE=1 SV=4	7507.5	10475.1	3945.93	4296.15	14563.4	16596.6
P21281	ATP6V1B2	14	7	118.167	0.0117625	0.00182339	4.56919	0.951842	E1-M1-LPS-7D-01022023	E1-LPS-7D-01022023	V-type proton ATPase subunit B_ brain isoform OS=Homo sapiens OX=9606 GN=ATP6V1B2 PE=1 SV=3	6058.89	10487.2	7324.72	6844.31	31125.2	33615.8
P21580	TNFAIP3	2	1	14.6761	0.00126027	0.000524817	2.4642	1	E1-M1-LPS-7D-01022023	E1-LPS-7D-01022023	Tumor necrosis factor alpha-induced protein 3 OS=Homo sapiens OX=9606 GN=TNFAIP3 PE=1 SV=1	3708.85	3319.15	2519.16	2719.65	6592.58	6316.88
P21589	NT5E	30	21	347.697	0.0428148	0.00425537	2.72621	0.658853	E1-M1-LPS-7D-01022023	E1-LPS-7D-01022023	5'-nucleotidase OS=Homo sapiens OX=9606 GN=NT5E PE=1 SV=1	71879.2	120778	52725.4	58773.9	153244	150726
P21912	SDHB	5	4	26.5454	0.000165192	0.000169963	2.65759	1	E1-M1-LPS-7D-01022023	E1-LPS-7D-01022023	Succinate dehydrogenase [ubiquinone] iron-sulfur subunit_ mitochondrial OS=Homo sapiens OX=9606 GN=SDHB PE=1 SV=3	1257.21	1274.59	1286.83	1217.31	3436.94	3218.06
P21964	COMT	7	4	49.0744	1.50975e-05	6.05272e-05	3.32412	1	E1-M1-LPS-7D-01022023	E1-LPS-7D-01022023	Catechol O-methyltransferase OS=Homo sapiens OX=9606 GN=COMT PE=1 SV=2	11711.3	11603.6	9293.7	9375.49	30365	31693.7
P22102	GART	24	13	147.929	0.00537555	0.00113719	4.11469	0.995962	E1-M1-LPS-7D-01022023	E1-LPS-7D-01022023	Trifunctional purine biosynthetic protein adenosine-3 OS=Homo sapiens OX=9606 GN=GART PE=1 SV=1	2699.55	3784.51	1882.84	2153.22	8340.83	8266.27
P22307	SCP2	9	7	51.1156	0.0040449	0.000971639	4.02357	0.998901	E1-M1-LPS-7D-01022023	E1-LPS-7D-01022023	Sterol carrier protein 2 OS=Homo sapiens OX=9606 GN=SCP2 PE=1 SV=2	1747.86	2128.9	1204.21	1226.86	5507.37	4274.19
P22314	UBA1	30	19	290.168	0.0200045	0.00262504	3.18352	0.864293	E1-M1-LPS-7D-01022023	E1-LPS-7D-01022023	Ubiquitin-like modifier-activating enzyme 1 OS=Homo sapiens OX=9606 GN=UBA1 PE=1 SV=3	11076	17252.6	8520.03	9466.44	27163.8	30096.5
P22626	HNRNPA2B1	20	13	204.448	0.00132558	0.000540757	2.07648	1	E1-M1-LPS-7D-01022023	E1-LPS-7D-01022023	Heterogeneous nuclear ribonucleoproteins A2/B1 OS=Homo sapiens OX=9606 GN=HNRNPA2B1 PE=1 SV=2	10347.8	9705.58	8495.79	8274.51	18252	16571.2
P23381	WARS1	29	22	335.757	0.0244747	0.00297026	3.52208	0.817155	E1-M1-LPS-7D-01022023	E1-LPS-7D-01022023	Tryptophan--tRNA ligase_ cytoplasmic OS=Homo sapiens OX=9606 GN=WARS1 PE=1 SV=2	22202.1	37615.3	19818.3	22727.1	69595.7	80252.6
P23396	RPS3	19	10	181.904	0.00530453	0.00113117	2.88705	0.996179	E1-M1-LPS-7D-01022023	E1-LPS-7D-01022023	40S ribosomal protein S3 OS=Homo sapiens OX=9606 GN=RPS3 PE=1 SV=2	14580.7	18799.3	10823.8	11671.6	31740.9	33204.6
P23497	SP100	17	9	115.526	0.0293382	0.00330612	2.62437	0.769434	E1-M1-LPS-7D-01022023	E1-LPS-7D-01022023	Nuclear autoantigen Sp-100 OS=Homo sapiens OX=9606 GN=SP100 PE=1 SV=3	3347.46	4826.77	2524.99	3135.93	7961.81	6894.56
P23786	CPT2	4	2	22.9375	0.00591636	0.00117783	3.48327	0.994078	E1-M1-LPS-7D-01022023	E1-LPS-7D-01022023	Carnitine O-palmitoyltransferase 2_ mitochondrial OS=Homo sapiens OX=9606 GN=CPT2 PE=1 SV=2	9732.45	13143.8	5575.91	6214.45	19923.9	21145.1
P24539	ATP5PB	8	7	64.8818	0.000305459	0.000224558	3.35984	1	E1-M1-LPS-7D-01022023	E1-LPS-7D-01022023	ATP synthase F(0) complex subunit B1_ mitochondrial OS=Homo sapiens OX=9606 GN=ATP5PB PE=1 SV=2	8860.7	8060.61	6929.68	6541.38	23233.7	22026.9
P24752	ACAT1	22	15	210.921	0.0132834	0.00197996	2.03957	0.936654	E1-M1-LPS-7D-01022023	E1-LPS-7D-01022023	Acetyl-CoA acetyltransferase_ mitochondrial OS=Homo sapiens OX=9606 GN=ACAT1 PE=1 SV=1	9013.73	11226.3	7677.57	8358.69	15642.3	17064.8
P25325	MPST	5	3	34.6837	0.0084018	0.00146514	3.3432	0.980376	E1-M1-LPS-7D-01022023	E1-LPS-7D-01022023	3-mercaptopyruvate sulfurtransferase OS=Homo sapiens OX=9606 GN=MPST PE=1 SV=3	9411.36	12304.1	5609.58	5713.07	16772.4	21081.5
P25685	DNAJB1	2	1	10.5852	0.00818269	0.00144362	2.50459	0.981888	E1-M1-LPS-7D-01022023	E1-LPS-7D-01022023	DnaJ homolog subfamily B member 1 OS=Homo sapiens OX=9606 GN=DNAJB1 PE=1 SV=4	3851.45	2902.21	3400.29	3284.45	7885.45	8857.06
P26038	MSN	41	23	441.155	0.00102641	0.000464335	2.58991	1	E1-M1-LPS-7D-01022023	E1-LPS-7D-01022023	Moesin OS=Homo sapiens OX=9606 GN=MSN PE=1 SV=3	13463.7	12495.4	11567.4	11884.1	32291.3	28446.1
P26373	RPL13	17	13	148.615	0.000316665	0.000224558	2.27099	1	E1-M1-LPS-7D-01022023	E1-LPS-7D-01022023	60S ribosomal protein L13 OS=Homo sapiens OX=9606 GN=RPL13 PE=1 SV=4	8928.18	8943.45	8552.58	8167.19	18274.6	19695.9
P26639	TARS1	20	10	133.131	0.0431043	0.0042687	2.13361	0.656799	E1-M1-LPS-7D-01022023	E1-LPS-7D-01022023	Threonine--tRNA ligase 1_ cytoplasmic OS=Homo sapiens OX=9606 GN=TARS1 PE=1 SV=3	6665.47	9389.1	4609.9	5387.13	9874.77	11455
P26640	VARS1	16	9	101.181	0.000278101	0.000215553	11.903	1	E1-M1-LPS-7D-01022023	E1-LPS-7D-01022023	Valine--tRNA ligase OS=Homo sapiens OX=9606 GN=VARS1 PE=1 SV=4	1707.11	2157.72	1138.85	1195.15	13616.5	14165.1
P26641	EEF1G	21	11	197.932	0.00497669	0.00110211	3.46665	0.99709	E1-M1-LPS-7D-01022023	E1-LPS-7D-01022023	Elongation factor 1-gamma OS=Homo sapiens OX=9606 GN=EEF1G PE=1 SV=3	11055	14980.3	8820.37	9058.83	29898.3	32082.6
P27105	STOM	8	3	53.1549	0.00040716	0.000257271	2.21168	1	E1-M1-LPS-7D-01022023	E1-LPS-7D-01022023	Stomatin OS=Homo sapiens OX=9606 GN=STOM PE=1 SV=3	4870.5	4848.54	3873.18	3735.56	8089.43	8738.66
P27361	MAPK3	5	2	27.133	0.0409816	0.0041569	2.70839	0.672146	E1-M1-LPS-7D-01022023	E1-LPS-7D-01022023	Mitogen-activated protein kinase 3 OS=Homo sapiens OX=9606 GN=MAPK3 PE=1 SV=4	81747.9	134367	54772.8	64019.1	161267	160468
P27695	APEX1	7	4	64.1149	0.000238603	0.000204992	6.52188	1	E1-M1-LPS-7D-01022023	E1-LPS-7D-01022023	DNA-(apurinic or apyrimidinic site) endonuclease OS=Homo sapiens OX=9606 GN=APEX1 PE=1 SV=2	879.744	1009.89	714.538	640.883	4395.33	4444.56
P27816	MAP4	48	33	413.336	0.0220755	0.00277767	2.3704	0.842132	E1-M1-LPS-7D-01022023	E1-LPS-7D-01022023	Microtubule-associated protein 4 OS=Homo sapiens OX=9606 GN=MAP4 PE=1 SV=3	14285.6	19174.2	9109.69	9637.12	19989.5	24447.9
P28066	PSMA5	7	5	67.3932	0.0101979	0.00165592	2.03719	0.96621	E1-M1-LPS-7D-01022023	E1-LPS-7D-01022023	Proteasome subunit alpha type-5 OS=Homo sapiens OX=9606 GN=PSMA5 PE=1 SV=3	9300.85	11381.9	7799.09	8149.84	16992.7	15498.3
P29353	SHC1	6	5	32.0394	0.0024224	0.000740277	3.67325	0.999951	E1-M1-LPS-7D-01022023	E1-LPS-7D-01022023	SHC-transforming protein 1 OS=Homo sapiens OX=9606 GN=SHC1 PE=1 SV=4	1595.98	1434.84	1050.5	1029.73	3380.87	4260.34
P29401	TKT	31	22	318.197	0.012783	0.00193768	3.10594	0.941754	E1-M1-LPS-7D-01022023	E1-LPS-7D-01022023	Transketolase OS=Homo sapiens OX=9606 GN=TKT PE=1 SV=3	22490	31916.5	14887.2	17184.9	47830.7	51783.3
P29966	MARCKS	9	8	90.6324	0.00138756	0.000550426	2.30407	1	E1-M1-LPS-7D-01022023	E1-LPS-7D-01022023	Myristoylated alanine-rich C-kinase substrate OS=Homo sapiens OX=9606 GN=MARCKS PE=1 SV=4	5072.24	5501.53	3923.72	4371.84	9645.22	9468.35
P30050	RPL12	12	11	124.707	0.0150178	0.00215027	2.15178	0.91842	E1-M1-LPS-7D-01022023	E1-LPS-7D-01022023	60S ribosomal protein L12 OS=Homo sapiens OX=9606 GN=RPL12 PE=1 SV=1	29478.9	38414.5	25643.3	27510	55207	59167.2
P30084	ECHS1	13	10	127.56	0.00176513	0.000633396	12.6229	0.999996	E1-M1-LPS-7D-01022023	E1-LPS-7D-01022023	Enoyl-CoA hydratase_ mitochondrial OS=Homo sapiens OX=9606 GN=ECHS1 PE=1 SV=4	5202.1	8054.95	4538.32	5376.43	59382	65771.3
P30101	PDIA3	38	25	401.628	0.000528505	0.000293842	3.17176	1	E1-M1-LPS-7D-01022023	E1-LPS-7D-01022023	Protein disulfide-isomerase A3 OS=Homo sapiens OX=9606 GN=PDIA3 PE=1 SV=4	32113.4	35567.2	24050.4	25108.7	74844.5	81076.3
P30626	SRI	7	7	46.9729	2.25043e-05	7.26784e-05	3.54884	1	E1-M1-LPS-7D-01022023	E1-LPS-7D-01022023	Sorcin OS=Homo sapiens OX=9606 GN=SRI PE=1 SV=1	3835.57	3737.85	3156.47	3308.07	11395.2	11546.5
P30740	SERPINB1	5	2	34.6931	0.00682801	0.00129081	2.33602	0.989979	E1-M1-LPS-7D-01022023	E1-LPS-7D-01022023	Leukocyte elastase inhibitor OS=Homo sapiens OX=9606 GN=SERPINB1 PE=1 SV=1	865.485	1035.88	696.511	687.427	1736.44	1496.46
P31150	GDI1	15	7	128.692	0.00506911	0.0011078	2.09654	0.996848	E1-M1-LPS-7D-01022023	E1-LPS-7D-01022023	Rab GDP dissociation inhibitor alpha OS=Homo sapiens OX=9606 GN=GDI1 PE=1 SV=2	2014.13	2366.4	1653.98	1525.8	3389.15	3277.38
P31930	UQCRC1	16	11	114.048	0.0190229	0.00252761	3.5782	0.874934	E1-M1-LPS-7D-01022023	E1-LPS-7D-01022023	Cytochrome b-c1 complex subunit 1_ mitochondrial OS=Homo sapiens OX=9606 GN=UQCRC1 PE=1 SV=3	4431.96	5728.69	3098.23	3239.42	13698.7	8978.69
P31937	HIBADH	11	4	68.4842	0.00395488	0.000953218	4.004	0.99902	E1-M1-LPS-7D-01022023	E1-LPS-7D-01022023	3-hydroxyisobutyrate dehydrogenase_ mitochondrial OS=Homo sapiens OX=9606 GN=HIBADH PE=1 SV=2	3157.46	4327.28	1470.12	1541.69	6048.31	6011
P31946	YWHAB	16	4	196.279	0.00012902	0.000146823	4.83914	1	E1-M1-LPS-7D-01022023	E1-LPS-7D-01022023	14-3-3 protein beta/alpha OS=Homo sapiens OX=9606 GN=YWHAB PE=1 SV=3	10394.5	9238.9	7485.58	7678.34	36892.9	36487.5
P32455	GBP1	18	7	150.799	0.00926873	0.00156176	2.44182	0.973906	E1-M1-LPS-7D-01022023	E1-LPS-7D-01022023	Guanylate-binding protein 1 OS=Homo sapiens OX=9606 GN=GBP1 PE=1 SV=2	8838.05	11228.1	6793.79	7752.48	18079.6	17439.8
P33121	ACSL1	17	9	135.19	0.000460557	0.000271806	12.1645	1	E1-M1-LPS-7D-01022023	E1-LPS-7D-01022023	Long-chain-fatty-acid--CoA ligase 1 OS=Homo sapiens OX=9606 GN=ACSL1 PE=1 SV=1	6776.81	9051.55	6155.51	6505.82	74227.3	79791.6
P33176	KIF5B	28	15	185.722	0.0357369	0.00377718	2.60807	0.713093	E1-M1-LPS-7D-01022023	E1-LPS-7D-01022023	Kinesin-1 heavy chain OS=Homo sapiens OX=9606 GN=KIF5B PE=1 SV=1	6772.16	10500.4	4181.46	5010.14	12437.5	11534.8
P34897	SHMT2	21	14	175.934	0.000783167	0.000382578	3.55166	1	E1-M1-LPS-7D-01022023	E1-LPS-7D-01022023	Serine hydroxymethyltransferase_ mitochondrial OS=Homo sapiens OX=9606 GN=SHMT2 PE=1 SV=3	3189.76	3785.9	2487.37	2521.08	8945.48	8842.86
P35221	CTNNA1	17	9	99.225	0.00306564	0.000825868	3.97438	0.999766	E1-M1-LPS-7D-01022023	E1-LPS-7D-01022023	Catenin alpha-1 OS=Homo sapiens OX=9606 GN=CTNNA1 PE=1 SV=1	842.654	689.457	612.003	693.78	2859.67	2330.02
P35580	MYH10	33	6	320.123	0.00154754	0.000580395	2.45517	0.999999	E1-M1-LPS-7D-01022023	E1-LPS-7D-01022023	Myosin-10 OS=Homo sapiens OX=9606 GN=MYH10 PE=1 SV=3	14125.8	15427.2	9817.11	9126.31	22166.6	24342.7
P35637	FUS	16	9	132.26	0.000252212	0.0002065	3.95962	1	E1-M1-LPS-7D-01022023	E1-LPS-7D-01022023	RNA-binding protein FUS OS=Homo sapiens OX=9606 GN=FUS PE=1 SV=1	7806.18	7548.57	5082.27	5017.39	18788	21202.7
P35749	MYH11	36	7	287.703	0.0064841	0.00125019	4.18766	0.991659	E1-M1-LPS-7D-01022023	E1-LPS-7D-01022023	Myosin-11 OS=Homo sapiens OX=9606 GN=MYH11 PE=1 SV=3	10896.8	15959.1	7275.89	7714.73	30891.2	31884.4
P36551	CPOX	9	8	45.432	0.000619381	0.000324375	3.27673	1	E1-M1-LPS-7D-01022023	E1-LPS-7D-01022023	Oxygen-dependent coproporphyrinogen-III oxidase_ mitochondrial OS=Homo sapiens OX=9606 GN=CPOX PE=1 SV=3	2252.12	2612.99	1838.98	1878.52	6051	6130.23
P37802	TAGLN2	15	11	170.926	0.0385243	0.00399195	2.24618	0.690775	E1-M1-LPS-7D-01022023	E1-LPS-7D-01022023	Transgelin-2 OS=Homo sapiens OX=9606 GN=TAGLN2 PE=1 SV=3	17574.9	26070.6	14357.2	16242.7	34086.8	34646.1
P39880	CUX1	7	1	36.2219	0.00143482	0.000557914	49.9341	0.999999	E1-M1-LPS-7D-01022023	E1-LPS-7D-01022023	Homeobox protein cut-like 1 OS=Homo sapiens OX=9606 GN=CUX1 PE=1 SV=3	164.226	266.973	75.6599	119.651	4798.59	4954.1
P40227	CCT6A	11	5	105.999	0.00707326	0.00130741	2.92407	0.988684	E1-M1-LPS-7D-01022023	E1-LPS-7D-01022023	T-complex protein 1 subunit zeta OS=Homo sapiens OX=9606 GN=CCT6A PE=1 SV=3	9743.23	12941.7	5771.67	6306.69	17860.3	17457.7
P40939	HADHA	31	25	259.059	0.0146341	0.00210908	3.94646	0.922512	E1-M1-LPS-7D-01022023	E1-LPS-7D-01022023	Trifunctional enzyme subunit alpha_ mitochondrial OS=Homo sapiens OX=9606 GN=HADHA PE=1 SV=2	8557.74	14250.5	7973.59	8729.08	32901.8	33014.6
P41227	NAA10	4	2	22.0223	0.0137822	0.00202319	4.12248	0.931488	E1-M1-LPS-7D-01022023	E1-LPS-7D-01022023	N-alpha-acetyltransferase 10 OS=Homo sapiens OX=9606 GN=NAA10 PE=1 SV=1	14952.5	24549.9	11238.8	12142.1	48774.9	47612.5
P41252	IARS1	25	12	152.221	0.000304422	0.000224558	12.3731	1	E1-M1-LPS-7D-01022023	E1-LPS-7D-01022023	Isoleucine--tRNA ligase_ cytoplasmic OS=Homo sapiens OX=9606 GN=IARS1 PE=1 SV=2	1393.18	1695.3	766.749	846.118	10563.8	9392.35
P42166	TMPO	9	2	55.9124	0.0245688	0.00297547	2.38469	0.816193	E1-M1-LPS-7D-01022023	E1-LPS-7D-01022023	Lamina-associated polypeptide 2_ isoform alpha OS=Homo sapiens OX=9606 GN=TMPO PE=1 SV=2	2158.71	3182.76	1099.43	1267.65	2876.14	2768.6
P42704	LRPPRC	43	22	290.632	5.90424e-05	0.000100632	4.55704	1	E1-M1-LPS-7D-01022023	E1-LPS-7D-01022023	Leucine-rich PPR motif-containing protein_ mitochondrial OS=Homo sapiens OX=9606 GN=LRPPRC PE=1 SV=3	9081.46	9750.39	6540.03	6772.2	29763.8	30900.7
P42768	WAS	3	1	16.0721	0.000118993	0.000139743	Infinity	1	E1-M1-LPS-7D-01022023	E1-LPS-7D-01022023	Actin nucleation-promoting factor WAS OS=Homo sapiens OX=9606 GN=WAS PE=1 SV=4	41.6057	23.9273	0	0	9979.04	6737.1
P43897	TSFM	6	4	35.6148	0.00331975	0.000863456	14.212	0.999623	E1-M1-LPS-7D-01022023	E1-LPS-7D-01022023	Elongation factor Ts_ mitochondrial OS=Homo sapiens OX=9606 GN=TSFM PE=1 SV=2	555.3	676.095	114.347	186.058	2374.86	1894.5
P46108	CRK	7	5	46.2196	0.0227019	0.0028259	3.50808	0.835531	E1-M1-LPS-7D-01022023	E1-LPS-7D-01022023	Adapter molecule crk OS=Homo sapiens OX=9606 GN=CRK PE=1 SV=2	1073.37	1794.38	847.251	952.849	3278.33	3036.57
P46778	RPL21	8	4	76.5919	0.0411889	0.0041569	2.36336	0.670617	E1-M1-LPS-7D-01022023	E1-LPS-7D-01022023	60S ribosomal protein L21 OS=Homo sapiens OX=9606 GN=RPL21 PE=1 SV=2	4914.46	7760.05	3249	3446.98	7835.55	7989.48
P46783	RPS10	5	4	40.8073	0.0137587	0.00202315	2.0405	0.931734	E1-M1-LPS-7D-01022023	E1-LPS-7D-01022023	40S ribosomal protein S10 OS=Homo sapiens OX=9606 GN=RPS10 PE=1 SV=1	4769.7	4914.17	2879.33	2836.73	5095.66	6567.94
P47813	EIF1AX	3	2	27.4223	0.00101005	0.00046031	4.04647	1	E1-M1-LPS-7D-01022023	E1-LPS-7D-01022023	Eukaryotic translation initiation factor 1A_ X-chromosomal OS=Homo sapiens OX=9606 GN=EIF1AX PE=1 SV=2	655.81	733.867	292.874	327.612	1179.05	1331.73
P47897	QARS1	19	9	130.804	0.00291482	0.00080115	5.11905	0.999829	E1-M1-LPS-7D-01022023	E1-LPS-7D-01022023	Glutamine--tRNA ligase OS=Homo sapiens OX=9606 GN=QARS1 PE=1 SV=1	4636.76	6456.29	1379.41	1506.79	7045.94	7728.69
P47985	UQCRFS1	7	3	44.6357	0.013081	0.00196745	3.26983	0.938728	E1-M1-LPS-7D-01022023	E1-LPS-7D-01022023	Cytochrome b-c1 complex subunit Rieske_ mitochondrial OS=Homo sapiens OX=9606 GN=UQCRFS1 PE=1 SV=2	3628.67	5608.06	1434.09	1612.68	5034.15	4928.26
P48637	GSS	3	2	23.4445	0.00374218	0.000919826	3.17805	0.999266	E1-M1-LPS-7D-01022023	E1-LPS-7D-01022023	Glutathione synthetase OS=Homo sapiens OX=9606 GN=GSS PE=1 SV=1	52362.8	66617.4	39481.8	43144	127436	135153
P49321	NASP	9	5	47.4248	0.000640165	0.00033079	3.08472	1	E1-M1-LPS-7D-01022023	E1-LPS-7D-01022023	Nuclear autoantigenic sperm protein OS=Homo sapiens OX=9606 GN=NASP PE=1 SV=2	1472.51	1333.33	1380.62	1286.8	3914.69	4313.54
P49406	MRPL19	1	1	6.4306	0.0189898	0.0025261	6.39333	0.875293	E1-M1-LPS-7D-01022023	E1-LPS-7D-01022023	39S ribosomal protein L19_ mitochondrial OS=Homo sapiens OX=9606 GN=MRPL19 PE=1 SV=2	2082.79	2407.27	1208.88	1276.78	10617.8	5273.78
P49411	TUFM	28	24	287.082	0.0437852	0.00432507	2.51732	0.652017	E1-M1-LPS-7D-01022023	E1-LPS-7D-01022023	Elongation factor Tu_ mitochondrial OS=Homo sapiens OX=9606 GN=TUFM PE=1 SV=2	23227.3	37073.2	16194.6	18680.1	42318	45473.1
P49748	ACADVL	14	8	91.8389	0.018416	0.00247975	2.2972	0.881539	E1-M1-LPS-7D-01022023	E1-LPS-7D-01022023	Very long-chain specific acyl-CoA dehydrogenase_ mitochondrial OS=Homo sapiens OX=9606 GN=ACADVL PE=1 SV=1	4881.48	6773.96	3091.83	3259.29	7305.11	7284.67
P50402	EMD	2	2	22.7405	0.028234	0.00322903	2.37113	0.779901	E1-M1-LPS-7D-01022023	E1-LPS-7D-01022023	Emerin OS=Homo sapiens OX=9606 GN=EMD PE=1 SV=1	986.952	1388.49	743.389	813.161	1996.87	1693.91
P50993	ATP1A2	17	3	127.754	0.00354984	0.000891396	2.71207	0.999449	E1-M1-LPS-7D-01022023	E1-LPS-7D-01022023	Sodium/potassium-transporting ATPase subunit alpha-2 OS=Homo sapiens OX=9606 GN=ATP1A2 PE=1 SV=1	2446.2	1938.37	1955.85	1999.44	5511.78	5215.26
P51116	FXR2	6	4	34.0611	0.00190443	0.000651223	4.47902	0.999993	E1-M1-LPS-7D-01022023	E1-LPS-7D-01022023	RNA-binding protein FXR2 OS=Homo sapiens OX=9606 GN=FXR2 PE=1 SV=2	244.05	200.341	156.082	191.682	784.025	773.617
P51151	RAB9A	1	1	5.2384	0.000140086	0.000155113	5.73899	1	E1-M1-LPS-7D-01022023	E1-LPS-7D-01022023	Ras-related protein Rab-9A OS=Homo sapiens OX=9606 GN=RAB9A PE=1 SV=1	1503.65	1359.04	1357.03	1431.53	8372.63	7630.91
P51153	RAB13	5	3	41.9327	0.00537233	0.00113719	2.75641	0.995972	E1-M1-LPS-7D-01022023	E1-LPS-7D-01022023	Ras-related protein Rab-13 OS=Homo sapiens OX=9606 GN=RAB13 PE=1 SV=1	3092.72	3703.96	2332.98	2396.59	7109.68	5926.96
P51530	DNA2	13	6	73.999	0.000623786	0.000325217	5.80098	1	E1-M1-LPS-7D-01022023	E1-LPS-7D-01022023	DNA replication ATP-dependent helicase/nuclease DNA2 OS=Homo sapiens OX=9606 GN=DNA2 PE=1 SV=3	5815.05	7160.87	3485.17	3651.62	20292.1	21108.3
P51648	ALDH3A2	5	5	32.9805	3.5965e-05	8.50803e-05	5.02979	1	E1-M1-LPS-7D-01022023	E1-LPS-7D-01022023	Aldehyde dehydrogenase family 3 member A2 OS=Homo sapiens OX=9606 GN=ALDH3A2 PE=1 SV=1	3760.82	4053.82	2404.39	2445.44	12136.7	12256.9
P51970	NDUFA8	2	1	10.3767	0.030153	0.00337085	2.16591	0.761851	E1-M1-LPS-7D-01022023	E1-LPS-7D-01022023	NADH dehydrogenase [ubiquinone] 1 alpha subcomplex subunit 8 OS=Homo sapiens OX=9606 GN=NDUFA8 PE=1 SV=3	8687.25	9272.24	4899.45	4595.09	8423.09	12141.2
P52272	HNRNPM	44	26	413.501	0.00200309	0.000669212	5.96385	0.999989	E1-M1-LPS-7D-01022023	E1-LPS-7D-01022023	Heterogeneous nuclear ribonucleoprotein M OS=Homo sapiens OX=9606 GN=HNRNPM PE=1 SV=3	8204.25	11088.9	6082.16	6615.38	35537.5	40188.8
P52926	HMGA2	6	3	56.4177	0.000168702	0.000171963	3.1608	1	E1-M1-LPS-7D-01022023	E1-LPS-7D-01022023	High mobility group protein HMGI-C OS=Homo sapiens OX=9606 GN=HMGA2 PE=1 SV=1	12298.5	11161.6	11073.4	10771.4	34610.9	34436.1
P53618	COPB1	20	12	149.207	0.020064	0.00262761	3.04223	0.863649	E1-M1-LPS-7D-01022023	E1-LPS-7D-01022023	Coatomer subunit beta OS=Homo sapiens OX=9606 GN=COPB1 PE=1 SV=3	12149.3	17700.3	8434.16	10795.6	28767.1	29734.4
P53992	SEC24C	15	7	103.312	0.0201781	0.00262761	2.97062	0.862418	E1-M1-LPS-7D-01022023	E1-LPS-7D-01022023	Protein transport protein Sec24C OS=Homo sapiens OX=9606 GN=SEC24C PE=1 SV=3	1442.49	2084.54	1008	1162.42	2925.55	3521.95
P54277	PMS1	6	4	39.2753	0.000984683	0.000454296	19.4196	1	E1-M1-LPS-7D-01022023	E1-LPS-7D-01022023	PMS1 protein homolog 1 OS=Homo sapiens OX=9606 GN=PMS1 PE=1 SV=1	8061.04	11786.4	2991.64	3597.89	62483.6	65482.4
P54652	HSPA2	22	4	222.613	0.00985634	0.00162084	2.99244	0.969122	E1-M1-LPS-7D-01022023	E1-LPS-7D-01022023	Heat shock-related 70 kDa protein 2 OS=Homo sapiens OX=9606 GN=HSPA2 PE=1 SV=1	5711.79	8012.06	3604.62	3686.72	10708.3	11110.6
P54727	RAD23B	9	4	59.3078	0.000723601	0.000357992	3.34293	1	E1-M1-LPS-7D-01022023	E1-LPS-7D-01022023	UV excision repair protein RAD23 homolog B OS=Homo sapiens OX=9606 GN=RAD23B PE=1 SV=1	3131	3600.35	2507.89	2622.12	8284.7	8864.58
P54764	EPHA4	2	1	15.9993	0.00213014	0.000695355	17.8221	0.999981	E1-M1-LPS-7D-01022023	E1-LPS-7D-01022023	Ephrin type-A receptor 4 OS=Homo sapiens OX=9606 GN=EPHA4 PE=1 SV=1	2515.36	1467.78	1088.31	1155.69	18531.1	21461.7
P55769	SNU13	6	2	36.9247	0.00371705	0.00091849	3.43087	0.999292	E1-M1-LPS-7D-01022023	E1-LPS-7D-01022023	NHP2-like protein 1 OS=Homo sapiens OX=9606 GN=SNU13 PE=1 SV=3	2214.63	2904.58	1889.77	1893.91	6202.61	6778.67
P55809	OXCT1	12	8	82.1173	0.00124562	0.000523417	2.65056	1	E1-M1-LPS-7D-01022023	E1-LPS-7D-01022023	Succinyl-CoA:3-ketoacid coenzyme A transferase 1_ mitochondrial OS=Homo sapiens OX=9606 GN=OXCT1 PE=1 SV=1	2964.54	3309.14	1322.39	1470.21	3613.96	3788.01
P56192	MARS1	16	9	114.214	0.0276806	0.00320097	2.80993	0.78523	E1-M1-LPS-7D-01022023	E1-LPS-7D-01022023	Methionine--tRNA ligase_ cytoplasmic OS=Homo sapiens OX=9606 GN=MARS1 PE=1 SV=2	5221.41	7982.57	3093.16	3782.16	9711.41	9607.71
P60174	TPI1	22	15	258.618	0.0068695	0.00129619	4.88334	0.989765	E1-M1-LPS-7D-01022023	E1-LPS-7D-01022023	Triosephosphate isomerase OS=Homo sapiens OX=9606 GN=TPI1 PE=1 SV=4	59792.1	89288.9	31007.8	36652.5	167317	163091
P60660	MYL6	12	5	152.232	0.0358751	0.00378833	2.41837	0.711956	E1-M1-LPS-7D-01022023	E1-LPS-7D-01022023	Myosin light polypeptide 6 OS=Homo sapiens OX=9606 GN=MYL6 PE=1 SV=2	18902.6	29036.9	17017.4	19128.7	42393.9	45020.5
P60709	ACTB	64	29	565.823	0.02481	0.00299843	2.96147	0.813735	E1-M1-LPS-7D-01022023	E1-LPS-7D-01022023	Actin_ cytoplasmic 1 OS=Homo sapiens OX=9606 GN=ACTB PE=1 SV=1	203017	313450	122839	143311	374530	413665
P61981	YWHAG	12	3	151.656	0.000234361	0.000204869	5.39715	1	E1-M1-LPS-7D-01022023	E1-LPS-7D-01022023	14-3-3 protein gamma OS=Homo sapiens OX=9606 GN=YWHAG PE=1 SV=2	1024.64	980.476	734.967	781.551	3809.79	4375.1
P62684	HERVK_113	2	1	18.7678	0.0260194	0.00310377	3.719	0.801552	E1-M1-LPS-7D-01022023	E1-LPS-7D-01022023	Endogenous retrovirus group K member 113 Gag polyprotein OS=Homo sapiens OX=9606 GN=HERVK_113 PE=1 SV=2	10546.4	18744	5899.47	6203.49	21529.9	23481
P62750	RPL23A	9	3	86.5842	0.0056689	0.00115832	3.49316	0.994991	E1-M1-LPS-7D-01022023	E1-LPS-7D-01022023	60S ribosomal protein L23a OS=Homo sapiens OX=9606 GN=RPL23A PE=1 SV=1	5938.53	8152.13	4055.61	3875.2	13671.3	14032.3
P62851	RPS25	5	5	47.7595	0.00578273	0.00116722	2.44633	0.994582	E1-M1-LPS-7D-01022023	E1-LPS-7D-01022023	40S ribosomal protein S25 OS=Homo sapiens OX=9606 GN=RPS25 PE=1 SV=1	12697.5	15853.5	11421.8	12701.2	29629.1	29383.7
P62854	RPS26	2	1	19.4782	0.00604244	0.00119475	2.88038	0.99358	E1-M1-LPS-7D-01022023	E1-LPS-7D-01022023	40S ribosomal protein S26 OS=Homo sapiens OX=9606 GN=RPS26 PE=1 SV=3	34745.2	27585.5	28517.5	24118.1	79191.4	72419
P62873	GNB1	11	4	83.5898	0.0136446	0.00202106	3.24719	0.932921	E1-M1-LPS-7D-01022023	E1-LPS-7D-01022023	Guanine nucleotide-binding protein G(I)/G(S)/G(T) subunit beta-1 OS=Homo sapiens OX=9606 GN=GNB1 PE=1 SV=3	10719	15575.5	6763.36	7892.26	22931.3	24658.3
P63165	SUMO1	1	1	6.534	0.0260612	0.00310377	2.11513	0.801136	E1-M1-LPS-7D-01022023	E1-LPS-7D-01022023	Small ubiquitin-related modifier 1 OS=Homo sapiens OX=9606 GN=SUMO1 PE=1 SV=1	11514.2	8805.78	10169.5	9504.48	18257.7	23355.4
P63173	RPL38	2	1	12.1627	0.0053894	0.00113719	3.95307	0.995919	E1-M1-LPS-7D-01022023	E1-LPS-7D-01022023	60S ribosomal protein L38 OS=Homo sapiens OX=9606 GN=RPL38 PE=1 SV=2	1667.26	1389.99	556.343	456.749	2250.85	1753.97
P78344	EIF4G2	16	9	104.209	7.60787e-05	0.000118462	40.5588	1	E1-M1-LPS-7D-01022023	E1-LPS-7D-01022023	Eukaryotic translation initiation factor 4 gamma 2 OS=Homo sapiens OX=9606 GN=EIF4G2 PE=1 SV=1	466.084	556.982	458.94	540.366	19416.5	21114.2
P80303	NUCB2	13	9	75.7653	0.00484009	0.00109267	3.90187	0.997426	E1-M1-LPS-7D-01022023	E1-LPS-7D-01022023	Nucleobindin-2 OS=Homo sapiens OX=9606 GN=NUCB2 PE=1 SV=3	2371.89	3330.9	1925.34	2004.41	7750.2	7583.15
P80723	BASP1	13	12	124.852	2.7172e-05	7.99746e-05	2.24103	1	E1-M1-LPS-7D-01022023	E1-LPS-7D-01022023	Brain acid soluble protein 1 OS=Homo sapiens OX=9606 GN=BASP1 PE=1 SV=2	15618.5	15078.6	13466.4	13498.5	30052.1	30376.8
P82673	MRPS35	1	1	10.4146	0.003566	0.000891603	3.206	0.999435	E1-M1-LPS-7D-01022023	E1-LPS-7D-01022023	28S ribosomal protein S35_ mitochondrial OS=Homo sapiens OX=9606 GN=MRPS35 PE=1 SV=1	2282.2	2484.24	2399.54	2216.16	8368.8	6429.13
P84085	ARF5	6	1	56.0356	0.0108661	0.00172116	2.70399	0.960264	E1-M1-LPS-7D-01022023	E1-LPS-7D-01022023	ADP-ribosylation factor 5 OS=Homo sapiens OX=9606 GN=ARF5 PE=1 SV=2	818.633	846.231	685.912	554.725	1883.19	1471.48
P84090	ERH	4	3	23.4333	0.00527439	0.00113085	4.01238	0.996269	E1-M1-LPS-7D-01022023	E1-LPS-7D-01022023	Enhancer of rudimentary homolog OS=Homo sapiens OX=9606 GN=ERH PE=1 SV=1	569.183	581.901	401.095	282.381	1401.16	1341.21
Q1KMD3	HNRNPUL2	16	9	116.814	0.00873256	0.00149525	2.99624	0.977996	E1-M1-LPS-7D-01022023	E1-LPS-7D-01022023	Heterogeneous nuclear ribonucleoprotein U-like protein 2 OS=Homo sapiens OX=9606 GN=HNRNPUL2 PE=1 SV=1	1960.5	2675.56	1219.92	1242.83	3505.19	3873.77
Q5JTJ3	COA6	1	1	5.7422	0.000108057	0.00013376	7.50711	1	E1-M1-LPS-7D-01022023	E1-LPS-7D-01022023	Cytochrome c oxidase assembly factor 6 homolog OS=Homo sapiens OX=9606 GN=COA6 PE=1 SV=1	886.973	993.075	272.312	258.277	1934.33	2048.86
Q5SZJ8	BEND6	2	1	9.2498	0.00214168	0.000695529	16.5325	0.999981	E1-M1-LPS-7D-01022023	E1-LPS-7D-01022023	BEN domain-containing protein 6 OS=Homo sapiens OX=9606 GN=BEND6 PE=1 SV=2	545.285	339.803	181.142	208.866	3537.82	2909.97
Q5T5U3	ARHGAP21	5	3	29.8934	0.00254606	0.000751622	4.55458	0.99993	E1-M1-LPS-7D-01022023	E1-LPS-7D-01022023	Rho GTPase-activating protein 21 OS=Homo sapiens OX=9606 GN=ARHGAP21 PE=1 SV=2	6538.55	8795.64	1853.46	2091.66	8755.83	9212.51
Q5T655	CFAP58	8	3	43.8551	0.00053922	0.000293842	4.43746	1	E1-M1-LPS-7D-01022023	E1-LPS-7D-01022023	Cilia- and flagella-associated protein 58 OS=Homo sapiens OX=9606 GN=CFAP58 PE=1 SV=1	4777.77	5572.2	3437.53	3576.12	14927.1	16195.6
Q5TZA2	CROCC	11	4	61.9964	0.00429465	0.00101307	2.37668	0.998522	E1-M1-LPS-7D-01022023	E1-LPS-7D-01022023	Rootletin OS=Homo sapiens OX=9606 GN=CROCC PE=1 SV=2	3475.01	2831.21	2667.11	2693.37	6167.71	6572.43
Q6IAA8	LAMTOR1	7	2	47.1783	0.00503585	0.0011078	3.16198	0.996936	E1-M1-LPS-7D-01022023	E1-LPS-7D-01022023	Ragulator complex protein LAMTOR1 OS=Homo sapiens OX=9606 GN=LAMTOR1 PE=1 SV=2	2666.94	3024.03	1683.12	1687.33	5996.67	4660.62
Q6NVU6	UFSP1	1	1	4.9997	0.0273797	0.00318644	832.159	0.788151	E1-M1-LPS-7D-01022023	E1-LPS-7D-01022023	Inactive Ufm1-specific protease 1 OS=Homo sapiens OX=9606 GN=UFSP1 PE=1 SV=2	1357.35	2042.29	0	20.1734	8345.06	8442.42
Q6PIU2	NCEH1	8	4	50.7582	0.0146678	0.00211055	3.59196	0.922155	E1-M1-LPS-7D-01022023	E1-LPS-7D-01022023	Neutral cholesterol ester hydrolase 1 OS=Homo sapiens OX=9606 GN=NCEH1 PE=1 SV=3	2735.19	4302.85	2217.34	2471.39	8188.92	8652.83
Q6XQN6	NAPRT	1	1	5.2749	2.18256e-05	7.26784e-05	57.2245	1	E1-M1-LPS-7D-01022023	E1-LPS-7D-01022023	Nicotinate phosphoribosyltransferase OS=Homo sapiens OX=9606 GN=NAPRT PE=1 SV=2	1065.12	1240.85	341.384	328.793	18728.6	19621.9
Q6ZSV7	FLJ45177	2	2	10.4139	0.0225009	0.00280881	2.48023	0.837643	E1-M1-LPS-7D-01022023	E1-LPS-7D-01022023	Putative uncharacterized protein FLJ45177 OS=Homo sapiens OX=9606 PE=2 SV=1	2106.26	3096.84	1294.68	1365.6	3341.56	3256.55
Q7RTV0	PHF5A	1	1	4.9153	0.00486664	0.00109485	15.7371	0.997362	E1-M1-LPS-7D-01022023	E1-LPS-7D-01022023	PHD finger-like domain-containing protein 5A OS=Homo sapiens OX=9606 GN=PHF5A PE=1 SV=1	126.42	99.9133	84.2695	94.5923	946.839	1867.93
Q7Z4W1	DCXR	7	3	40.3346	0.000576403	0.000306003	122.197	1	E1-M1-LPS-7D-01022023	E1-LPS-7D-01022023	L-xylulose reductase OS=Homo sapiens OX=9606 GN=DCXR PE=1 SV=2	577.747	318.001	153.612	159.261	19333.2	18899
Q7Z406	MYH14	42	13	304.363	0.000193239	0.000181211	4.90961	1	E1-M1-LPS-7D-01022023	E1-LPS-7D-01022023	Myosin-14 OS=Homo sapiens OX=9606 GN=MYH14 PE=1 SV=2	4452.22	4965.39	3706.8	3831.99	17737.5	19275
Q7Z422	SZRD1	1	1	4.247	0.023401	0.00288513	9.30501e+06	0.828228	E1-M1-LPS-7D-01022023	E1-LPS-7D-01022023	SUZ domain-containing protein 1 OS=Homo sapiens OX=9606 GN=SZRD1 PE=1 SV=1	0	0.699474	0	7.10588e-06	55.8484	10.2719
Q7Z434	MAVS	5	4	35.6189	0.0494042	0.00473528	2.33791	0.614986	E1-M1-LPS-7D-01022023	E1-LPS-7D-01022023	Mitochondrial antiviral-signaling protein OS=Homo sapiens OX=9606 GN=MAVS PE=1 SV=2	1471.65	2093.2	1370.07	1372.33	3722.03	2689.45
Q08AF3	SLFN5	2	2	11.6413	0.0198784	0.00261144	3.68909	0.865656	E1-M1-LPS-7D-01022023	E1-LPS-7D-01022023	Schlafen family member 5 OS=Homo sapiens OX=9606 GN=SLFN5 PE=1 SV=1	1128.4	1823.75	783.609	900.196	2871.41	3340.3
Q8IVL6	P3H3	2	1	10.721	0.00152641	0.000576187	4.7687	0.999999	E1-M1-LPS-7D-01022023	E1-LPS-7D-01022023	Prolyl 3-hydroxylase 3 OS=Homo sapiens OX=9606 GN=P3H3 PE=1 SV=1	997.427	1263.96	503.376	554.175	2545.32	2497.82
Q8IVV2	LOXHD1	14	8	91.0206	0.000182842	0.000180151	14.9658	1	E1-M1-LPS-7D-01022023	E1-LPS-7D-01022023	Lipoxygenase homology domain-containing protein 1 OS=Homo sapiens OX=9606 GN=LOXHD1 PE=2 SV=4	9903.68	12243.2	5643.36	5763.02	82037.1	88668.5
Q8IYT4	KATNAL2	5	2	34.4883	0.00449174	0.00104445	8.15606	0.99817	E1-M1-LPS-7D-01022023	E1-LPS-7D-01022023	Katanin p60 ATPase-containing subunit A-like 2 OS=Homo sapiens OX=9606 GN=KATNAL2 PE=1 SV=3	1812.72	3036.61	1509.05	1657.8	12519.9	13309.2
Q8N0X7	SPART	1	1	5.0072	0.00785046	0.00140852	4.33472	0.984078	E1-M1-LPS-7D-01022023	E1-LPS-7D-01022023	Spartin OS=Homo sapiens OX=9606 GN=SPART PE=1 SV=1	1970.97	2990.54	1559.29	1680.96	6687.41	7358.18
Q8N0Y7	PGAM4	9	2	87.8257	0.0200982	0.00262761	3.51392	0.86328	E1-M1-LPS-7D-01022023	E1-LPS-7D-01022023	Probable phosphoglycerate mutase 4 OS=Homo sapiens OX=9606 GN=PGAM4 PE=3 SV=1	2410.82	3877.09	1751.42	2096.2	6637.23	6882.96
Q8N8N0	RNF152	1	1	5.2445	0.000239792	0.000204992	36.6692	1	E1-M1-LPS-7D-01022023	E1-LPS-7D-01022023	E3 ubiquitin-protein ligase RNF152 OS=Homo sapiens OX=9606 GN=RNF152 PE=1 SV=1	4329.39	5864.69	1054.85	972.267	36295.3	38037.4
Q8N131	TMEM123	2	2	18.7528	0.00092603	0.000435862	2.27034	1	E1-M1-LPS-7D-01022023	E1-LPS-7D-01022023	Porimin OS=Homo sapiens OX=9606 GN=TMEM123 PE=1 SV=1	7780.82	8398.53	4050.41	4309.11	9818.89	9160.04
Q8N163	CCAR2	20	14	129.722	0.00131421	0.000538007	4.44175	1	E1-M1-LPS-7D-01022023	E1-LPS-7D-01022023	Cell cycle and apoptosis regulator protein 2 OS=Homo sapiens OX=9606 GN=CCAR2 PE=1 SV=2	1780.4	1986.16	1629.26	2075.78	8358.41	8098.45
Q8NA56	TTC29	5	1	27.3568	1.65563e-06	2.97319e-05	3983.85	1	E1-M1-LPS-7D-01022023	E1-LPS-7D-01022023	Tetratricopeptide repeat protein 29 OS=Homo sapiens OX=9606 GN=TTC29 PE=1 SV=2	22.6503	21.6789	11.8164	10.3632	42668.2	45691.8
Q8NC51	SERBP1	14	11	165.875	7.64185e-05	0.000118462	6.11839	1	E1-M1-LPS-7D-01022023	E1-LPS-7D-01022023	Plasminogen activator inhibitor 1 RNA-binding protein OS=Homo sapiens OX=9606 GN=SERBP1 PE=1 SV=2	3739.35	3937.82	2267.61	2234.62	13099.1	14447.3
Q8NC56	LEMD2	3	1	16.4169	0.027144	0.00316853	2.85048	0.790449	E1-M1-LPS-7D-01022023	E1-LPS-7D-01022023	LEM domain-containing protein 2 OS=Homo sapiens OX=9606 GN=LEMD2 PE=1 SV=1	1125.15	1682.65	700.802	852.053	2367.12	2059.26
Q8NCN5	PDPR	6	3	31.4855	0.000355187	0.000235972	12.8544	1	E1-M1-LPS-7D-01022023	E1-LPS-7D-01022023	Pyruvate dehydrogenase phosphatase regulatory subunit_ mitochondrial OS=Homo sapiens OX=9606 GN=PDPR PE=1 SV=2	560.221	598.576	250.365	195.022	2824.63	2900.56
Q8NCW5	NAXE	5	4	34.3384	0.00253391	0.000751622	6.55426	0.999933	E1-M1-LPS-7D-01022023	E1-LPS-7D-01022023	NAD(P)H-hydrate epimerase OS=Homo sapiens OX=9606 GN=NAXE PE=1 SV=2	1400.41	2121.23	1658.07	1763.38	10987.4	11437.6
Q8NDX1	PSD4	6	3	39.3496	0.000879998	0.000424529	5.84582	1	E1-M1-LPS-7D-01022023	E1-LPS-7D-01022023	PH and SEC7 domain-containing protein 4 OS=Homo sapiens OX=9606 GN=PSD4 PE=1 SV=2	1971.08	2316.63	808.427	747.696	4183.52	4913.29
Q8TD31	CCHCR1	4	3	19.2784	0.00134116	0.000541213	2.63664	1	E1-M1-LPS-7D-01022023	E1-LPS-7D-01022023	Coiled-coil alpha-helical rod protein 1 OS=Homo sapiens OX=9606 GN=CCHCR1 PE=1 SV=2	2068.97	1857	1478.03	1349.66	3609.33	3846.27
Q8TDN6	BRIX1	2	2	17.6217	0.00239154	0.000740277	3.4742	0.999955	E1-M1-LPS-7D-01022023	E1-LPS-7D-01022023	Ribosome biogenesis protein BRX1 homolog OS=Homo sapiens OX=9606 GN=BRIX1 PE=1 SV=2	3689.34	4064.45	2113.84	2494.19	7435.31	8573.91
Q8TDQ7	GNPDA2	8	2	46.4974	0.0281577	0.00322903	2.4037	0.780633	E1-M1-LPS-7D-01022023	E1-LPS-7D-01022023	Glucosamine-6-phosphate isomerase 2 OS=Homo sapiens OX=9606 GN=GNPDA2 PE=1 SV=1	985.69	1352.21	757.702	920.848	1863.94	2170.78
Q8WUM4	PDCD6IP	26	10	205.447	0.0317966	0.00347768	2.5517	0.746921	E1-M1-LPS-7D-01022023	E1-LPS-7D-01022023	Programmed cell death 6-interacting protein OS=Homo sapiens OX=9606 GN=PDCD6IP PE=1 SV=1	11797.8	17494.8	6384.78	8105.8	18766.6	18209
Q8WXS5	CACNG8	2	1	10.7043	0.00491942	0.00109485	13.7609	0.997234	E1-M1-LPS-7D-01022023	E1-LPS-7D-01022023	Voltage-dependent calcium channel gamma-8 subunit OS=Homo sapiens OX=9606 GN=CACNG8 PE=2 SV=3	600.68	951.589	369.779	315.546	3711.85	5718.81
Q9BPW8	NIPSNAP1	6	4	36.3665	0.00943638	0.00157667	2.29037	0.972572	E1-M1-LPS-7D-01022023	E1-LPS-7D-01022023	Protein NipSnap homolog 1 OS=Homo sapiens OX=9606 GN=NIPSNAP1 PE=1 SV=1	2578.9	3254.13	2217.97	2491	5517.69	5267.59
Q9BQE3	TUBA1C	23	2	350.051	0.00473656	0.00107978	5.27465	0.997664	E1-M1-LPS-7D-01022023	E1-LPS-7D-01022023	Tubulin alpha-1C chain OS=Homo sapiens OX=9606 GN=TUBA1C PE=1 SV=1	1197.15	1690.77	822.725	1039.17	4845.52	4975.3
Q9BQE5	APOL2	7	4	50.6588	0.000287082	0.00022104	2.53855	1	E1-M1-LPS-7D-01022023	E1-LPS-7D-01022023	Apolipoprotein L2 OS=Homo sapiens OX=9606 GN=APOL2 PE=1 SV=2	2777.51	2900.8	2226.11	2204	5402.85	5843.22
Q9BR76	CORO1B	10	7	69.8317	0.00208314	0.00068416	3.64836	0.999984	E1-M1-LPS-7D-01022023	E1-LPS-7D-01022023	Coronin-1B OS=Homo sapiens OX=9606 GN=CORO1B PE=1 SV=1	17152.4	21710.9	12068.6	12131	43317.6	44971.4
Q9BSL1	UBAC1	1	1	6.4756	0.00622216	0.00121653	3.05973	0.992831	E1-M1-LPS-7D-01022023	E1-LPS-7D-01022023	Ubiquitin-associated domain-containing protein 1 OS=Homo sapiens OX=9606 GN=UBAC1 PE=1 SV=1	6223.91	4831.31	4642.4	4182.15	14523.5	12477.2
Q9BWM7	SFXN3	11	7	74.0998	0.0171039	0.00237016	2.24266	0.895844	E1-M1-LPS-7D-01022023	E1-LPS-7D-01022023	Sideroflexin-3 OS=Homo sapiens OX=9606 GN=SFXN3 PE=1 SV=3	5439.11	7304.62	3143.08	3540.14	7669.15	7319.01
Q9BXK5	BCL2L13	9	8	69.011	0.0119186	0.00183293	4.08079	0.95033	E1-M1-LPS-7D-01022023	E1-LPS-7D-01022023	Bcl-2-like protein 13 OS=Homo sapiens OX=9606 GN=BCL2L13 PE=1 SV=1	5161.43	7964.13	2952.16	3506.91	13397.8	12960.3
Q9BY44	EIF2A	5	4	28.3262	0.00181958	0.000639126	7.60108	0.999995	E1-M1-LPS-7D-01022023	E1-LPS-7D-01022023	Eukaryotic translation initiation factor 2A OS=Homo sapiens OX=9606 GN=EIF2A PE=1 SV=3	4540.34	6121.91	1433.62	1729.07	12292.1	11747.8
Q9C0A0	CNTNAP4	7	1	53.2636	0.0119863	0.00183848	2.23521	0.94967	E1-M1-LPS-7D-01022023	E1-LPS-7D-01022023	Contactin-associated protein-like 4 OS=Homo sapiens OX=9606 GN=CNTNAP4 PE=1 SV=3	21362.3	27286	19240.8	20295.9	41532.2	46840.6
Q9C0C2	TNKS1BP1	30	19	175.78	0.00126393	0.000524817	21.7079	1	E1-M1-LPS-7D-01022023	E1-LPS-7D-01022023	182 kDa tankyrase-1-binding protein OS=Homo sapiens OX=9606 GN=TNKS1BP1 PE=1 SV=4	25119.4	39129.8	4280.18	5122.84	102146	101974
Q9C0F1	CEP44	3	2	15.1683	0.00586583	0.00117583	3.26853	0.994272	E1-M1-LPS-7D-01022023	E1-LPS-7D-01022023	Centrosomal protein of 44 kDa OS=Homo sapiens OX=9606 GN=CEP44 PE=1 SV=2	918.384	833.194	529.734	406.801	1432.96	1628.13
Q9C0I9	LRRC27	2	1	8.9683	0.000249031	0.000205703	Infinity	1	E1-M1-LPS-7D-01022023	E1-LPS-7D-01022023	Leucine-rich repeat-containing protein 27 OS=Homo sapiens OX=9606 GN=LRRC27 PE=1 SV=2	106.391	263.585	0	0	12579.1	13329.5
Q9GZL7	WDR12	1	1	5.5082	0.000292814	0.00022397	1631.14	1	E1-M1-LPS-7D-01022023	E1-LPS-7D-01022023	Ribosome biogenesis protein WDR12 OS=Homo sapiens OX=9606 GN=WDR12 PE=1 SV=2	14853.5	26755.3	54.6232	34.5095	72487.4	72900.2
Q9H0Q0	CYRIA	2	1	11.6377	0.00710265	0.00130868	5.94816	0.988524	E1-M1-LPS-7D-01022023	E1-LPS-7D-01022023	CYFIP-related Rac1 interactor A OS=Homo sapiens OX=9606 GN=CYRIA PE=2 SV=1	1874.3	3017.31	1253.19	1477.64	7921	8322.43
Q9H3P7	ACBD3	5	5	28.8924	0.0425261	0.00423871	2.87855	0.660913	E1-M1-LPS-7D-01022023	E1-LPS-7D-01022023	Golgi resident protein GCP60 OS=Homo sapiens OX=9606 GN=ACBD3 PE=1 SV=4	2186.58	3547.69	1475	1860.21	4426.66	5173.92
Q9H4A4	RNPEP	8	6	51.561	0.0163906	0.00229593	4.02875	0.903606	E1-M1-LPS-7D-01022023	E1-LPS-7D-01022023	Aminopeptidase B OS=Homo sapiens OX=9606 GN=RNPEP PE=1 SV=2	3603.21	6139.77	3474.21	4093.26	15152.9	15334.6
Q9H4M9	EHD1	11	3	67.3104	7.79665e-05	0.000119038	13.716	1	E1-M1-LPS-7D-01022023	E1-LPS-7D-01022023	EH domain-containing protein 1 OS=Homo sapiens OX=9606 GN=EHD1 PE=1 SV=2	4618.98	4546.88	3096.61	3173.31	46611.1	39387.2
Q9H853	TUBA4B	3	1	30.8233	0.00106	0.000473489	10.6557	1	E1-M1-LPS-7D-01022023	E1-LPS-7D-01022023	Putative tubulin-like protein alpha-4B OS=Homo sapiens OX=9606 GN=TUBA4B PE=5 SV=2	722.696	692.626	322.468	244.52	3327.82	2713.85
Q9H936	SLC25A22	5	2	29.0118	0.000474367	0.000275757	5.65075	1	E1-M1-LPS-7D-01022023	E1-LPS-7D-01022023	Mitochondrial glutamate carrier 1 OS=Homo sapiens OX=9606 GN=SLC25A22 PE=1 SV=1	837.799	928.391	466.699	397.414	2476.84	2406.05
Q9HCM1	RESF1	3	1	21.7233	0.0424441	0.00423579	2.17899	0.6615	E1-M1-LPS-7D-01022023	E1-LPS-7D-01022023	Retroelement silencing factor 1 OS=Homo sapiens OX=9606 GN=RESF1 PE=1 SV=3	6961.79	10352.2	5681.66	6308.8	12872.8	13254.3
Q9HDB9	ERVK-5	2	1	12.9972	0.000542701	0.000293842	5.81149	1	E1-M1-LPS-7D-01022023	E1-LPS-7D-01022023	Endogenous retrovirus group K member 5 Gag polyprotein OS=Homo sapiens OX=9606 GN=ERVK-5 PE=1 SV=3	5890.55	7270.72	4315.88	4373.63	24862	25637.1
Q9NQR1	KMT5A	2	2	10.7715	0.0147425	0.00211868	2.55317	0.921359	E1-M1-LPS-7D-01022023	E1-LPS-7D-01022023	N-lysine methyltransferase KMT5A OS=Homo sapiens OX=9606 GN=KMT5A PE=1 SV=3	2425.28	3300.42	2047.66	2131.97	4959.79	5711.51
Q9NQW7	XPNPEP1	4	2	22.3955	0.00316514	0.000844013	3.48961	0.999715	E1-M1-LPS-7D-01022023	E1-LPS-7D-01022023	Xaa-Pro aminopeptidase 1 OS=Homo sapiens OX=9606 GN=XPNPEP1 PE=1 SV=3	1686.55	2151.02	774.315	758.888	2517.78	2832.5
Q9NRP0	OSTC	2	2	11.332	0.0479236	0.00460857	3.58825	0.62434	E1-M1-LPS-7D-01022023	E1-LPS-7D-01022023	Oligosaccharyltransferase complex subunit OSTC OS=Homo sapiens OX=9606 GN=OSTC PE=1 SV=1	3749.08	6909.91	3114.43	3703.87	10255.8	14209.9
Q9NUL5	SHFL	4	2	30.1182	0.00223959	0.000717305	9.6713	0.999973	E1-M1-LPS-7D-01022023	E1-LPS-7D-01022023	Shiftless antiviral inhibitor of ribosomal frameshifting protein OS=Homo sapiens OX=9606 GN=SHFL PE=1 SV=2	803.717	830.721	224.985	170.717	1605.37	2221.58
Q9NY33	DPP3	13	6	84.673	0.00247853	0.000746534	6.82135	0.999942	E1-M1-LPS-7D-01022023	E1-LPS-7D-01022023	Dipeptidyl peptidase 3 OS=Homo sapiens OX=9606 GN=DPP3 PE=1 SV=2	2001.36	2787.39	1247.62	1504.39	9174.02	9598.46
Q9NZN4	EHD2	15	9	93.4398	0.00962412	0.00158939	2.19826	0.971048	E1-M1-LPS-7D-01022023	E1-LPS-7D-01022023	EH domain-containing protein 2 OS=Homo sapiens OX=9606 GN=EHD2 PE=1 SV=2	3461.15	4435.03	3341.53	3188.53	7279.25	7075.53
Q9P2J5	LARS1	28	15	171.157	5.54874e-05	9.92485e-05	3.53759	1	E1-M1-LPS-7D-01022023	E1-LPS-7D-01022023	Leucine--tRNA ligase_ cytoplasmic OS=Homo sapiens OX=9606 GN=LARS1 PE=1 SV=2	4500.95	4696.4	4455.2	4489.77	15309.5	16334.2
Q9UBZ9	REV1	3	1	17.9626	0.0264291	0.00311865	2.2385	0.797482	E1-M1-LPS-7D-01022023	E1-LPS-7D-01022023	DNA repair protein REV1 OS=Homo sapiens OX=9606 GN=REV1 PE=1 SV=1	324.063	312.91	259.362	255.453	473.97	678.446
Q9UHD8	SEPTIN9	14	8	77.3747	0.00774079	0.00139314	3.83909	0.984772	E1-M1-LPS-7D-01022023	E1-LPS-7D-01022023	Septin-9 OS=Homo sapiens OX=9606 GN=SEPTIN9 PE=1 SV=2	1729.55	1781.04	952.214	1069.31	3185.09	4575.73
Q9UHR6	ZNHIT2	6	3	27.8002	9.12684e-06	5.24541e-05	2.45722	1	E1-M1-LPS-7D-01022023	E1-LPS-7D-01022023	Zinc finger HIT domain-containing protein 2 OS=Homo sapiens OX=9606 GN=ZNHIT2 PE=1 SV=1	14867.5	14918.7	11092.6	11236.5	27757.8	27109.6
Q9UI12	ATP6V1H	3	2	22.0408	0.00259945	0.000754769	11.8281	0.99992	E1-M1-LPS-7D-01022023	E1-LPS-7D-01022023	V-type proton ATPase subunit H OS=Homo sapiens OX=9606 GN=ATP6V1H PE=1 SV=1	849.656	623.315	853.873	581.421	9592.14	7384.68
Q9UIJ7	AK3	10	7	73.9732	0.0399068	0.00409867	2.28017	0.680177	E1-M1-LPS-7D-01022023	E1-LPS-7D-01022023	GTP:AMP phosphotransferase AK3_ mitochondrial OS=Homo sapiens OX=9606 GN=AK3 PE=1 SV=4	3223.07	4496.65	2268.81	2601.88	4941.5	6164.52
Q9UJU6	DBNL	8	4	46.726	0.00142178	0.000554701	2.73393	1	E1-M1-LPS-7D-01022023	E1-LPS-7D-01022023	Drebrin-like protein OS=Homo sapiens OX=9606 GN=DBNL PE=1 SV=1	1521.54	1617.6	1060.31	984.678	2614.56	2976.31
Q9UJX5	ANAPC4	5	3	31.3033	0.000137207	0.000153386	245.252	1	E1-M1-LPS-7D-01022023	E1-LPS-7D-01022023	Anaphase-promoting complex subunit 4 OS=Homo sapiens OX=9606 GN=ANAPC4 PE=1 SV=2	9811.23	14378.4	641.389	696.004	156290	171708
Q9UK45	LSM7	2	2	12.3853	0.00467336	0.00107168	2.63401	0.997802	E1-M1-LPS-7D-01022023	E1-LPS-7D-01022023	U6 snRNA-associated Sm-like protein LSm7 OS=Homo sapiens OX=9606 GN=LSM7 PE=1 SV=1	407.481	492.663	211.476	185.492	547.954	497.667
Q9UKL3	CASP8AP2	9	4	52.0657	0.00363818	0.000905754	3.63157	0.99937	E1-M1-LPS-7D-01022023	E1-LPS-7D-01022023	CASP8-associated protein 2 OS=Homo sapiens OX=9606 GN=CASP8AP2 PE=1 SV=1	1558.27	1266.08	520.826	577.606	1816.25	2172.79
Q9UKY7	CDV3	8	4	63.869	0.0198294	0.00261144	2.17724	0.866186	E1-M1-LPS-7D-01022023	E1-LPS-7D-01022023	Protein CDV3 homolog OS=Homo sapiens OX=9606 GN=CDV3 PE=1 SV=1	1924.11	2526.94	1346.34	1554.34	3094.92	3220.55
Q9UPW8	UNC13A	3	2	17.7878	0.046538	0.00452775	2.38682	0.63335	E1-M1-LPS-7D-01022023	E1-LPS-7D-01022023	Protein unc-13 homolog A OS=Homo sapiens OX=9606 GN=UNC13A PE=2 SV=4	1619.18	2540.25	1118.13	1311.34	2858.14	2940.57
Q9Y2D5	AKAP2	16	8	107.468	0.00112426	0.00048955	3.46963	1	E1-M1-LPS-7D-01022023	E1-LPS-7D-01022023	A-kinase anchor protein 2 OS=Homo sapiens OX=9606 GN=AKAP2 PE=1 SV=3	1002.33	842.162	795.418	737.683	2580.92	2738.37
Q9Y2T7	YBX2	6	1	43.2359	0.00853625	0.00147467	3.36011	0.979422	E1-M1-LPS-7D-01022023	E1-LPS-7D-01022023	Y-box-binding protein 2 OS=Homo sapiens OX=9606 GN=YBX2 PE=1 SV=2	456.741	392.368	307.795	439.013	1198.89	1310.47
Q9Y3F4	STRAP	8	7	54.9729	0.0317883	0.00347768	2.95091	0.746995	E1-M1-LPS-7D-01022023	E1-LPS-7D-01022023	Serine-threonine kinase receptor-associated protein OS=Homo sapiens OX=9606 GN=STRAP PE=1 SV=1	2607.91	4323.96	1985.28	2142.34	6182.79	5997.44
Q9Y3Y2	CHTOP	4	1	23.5645	0.00335747	0.000865521	13.6516	0.999598	E1-M1-LPS-7D-01022023	E1-LPS-7D-01022023	Chromatin target of PRMT1 protein OS=Homo sapiens OX=9606 GN=CHTOP PE=1 SV=2	918.269	572.321	838.589	631.011	8362.65	11699.8
Q9Y3Z3	SAMHD1	22	16	178.714	0.00478123	0.00108359	3.76755	0.997563	E1-M1-LPS-7D-01022023	E1-LPS-7D-01022023	Deoxynucleoside triphosphate triphosphohydrolase SAMHD1 OS=Homo sapiens OX=9606 GN=SAMHD1 PE=1 SV=2	22016.1	30607.8	18462.7	19675.5	71602.2	72085.5
Q9Y4K4	MAP4K5	4	3	20.5416	0.00208084	0.00068416	9.1041	0.999985	E1-M1-LPS-7D-01022023	E1-LPS-7D-01022023	Mitogen-activated protein kinase kinase kinase kinase 5 OS=Homo sapiens OX=9606 GN=MAP4K5 PE=1 SV=2	1479.81	2028.3	704.192	910.308	7165.43	7533.14
Q9Y4W6	AFG3L2	3	2	15.1398	0.001407	0.000552257	4.16229	1	E1-M1-LPS-7D-01022023	E1-LPS-7D-01022023	AFG3-like protein 2 OS=Homo sapiens OX=9606 GN=AFG3L2 PE=1 SV=2	7664.16	9558.3	4841.33	5085.49	20260.9	21057.4
Q9Y6N7	ROBO1	4	2	22.378	0.000153588	0.000166111	5.68659	1	E1-M1-LPS-7D-01022023	E1-LPS-7D-01022023	Roundabout homolog 1 OS=Homo sapiens OX=9606 GN=ROBO1 PE=1 SV=1	4524.19	4931.93	4747.36	4454.22	27551.2	24774.4
Q9Y285	FARSA	9	4	51.2346	0.0397498	0.00409408	2.58111	0.681365	E1-M1-LPS-7D-01022023	E1-LPS-7D-01022023	Phenylalanine--tRNA ligase alpha subunit OS=Homo sapiens OX=9606 GN=FARSA PE=1 SV=3	3188.51	5146.35	2112.55	2240.47	5920.16	5315.45
Q9Y617	PSAT1	20	16	180.384	0.00199025	0.000668766	2.60521	0.999989	E1-M1-LPS-7D-01022023	E1-LPS-7D-01022023	Phosphoserine aminotransferase OS=Homo sapiens OX=9606 GN=PSAT1 PE=1 SV=2	5891.93	6800.52	5076.62	5648.3	14264.5	13676.2
Q9Y678	COPG1	24	17	194.954	0.0071847	0.00131578	5.35591	0.98807	E1-M1-LPS-7D-01022023	E1-LPS-7D-01022023	Coatomer subunit gamma-1 OS=Homo sapiens OX=9606 GN=COPG1 PE=1 SV=1	5501.63	8548.99	2676.41	3060.76	14766	15961.7
Q9Y696	CLIC4	18	7	167.66	0.0279317	0.00322166	2.47497	0.782805	E1-M1-LPS-7D-01022023	E1-LPS-7D-01022023	Chloride intracellular channel protein 4 OS=Homo sapiens OX=9606 GN=CLIC4 PE=1 SV=4	4082.08	6044.73	2874.73	3192.58	7329.23	7687.14
Q53GS7	GLE1	2	2	11.1076	0.0106253	0.00170391	2.0229	0.962442	E1-M1-LPS-7D-01022023	E1-LPS-7D-01022023	mRNA export factor GLE1 OS=Homo sapiens OX=9606 GN=GLE1 PE=1 SV=2	3582.77	4607.21	2026.31	2097.15	4128.35	4212.99
Q58FF3	HSP90B2P	10	1	112.165	0.000207408	0.000191381	11.9491	1	E1-M1-LPS-7D-01022023	E1-LPS-7D-01022023	Putative endoplasmin-like protein OS=Homo sapiens OX=9606 GN=HSP90B2P PE=5 SV=1	541.84	563.506	534.136	518.874	7018.42	5564.15
Q68CZ1	RPGRIP1L	11	3	70.4946	0.0061706	0.00121241	3.78743	0.99305	E1-M1-LPS-7D-01022023	E1-LPS-7D-01022023	Protein fantom OS=Homo sapiens OX=9606 GN=RPGRIP1L PE=1 SV=2	607.821	459.41	504.108	392.983	1626.04	1771.62
Q86TX2	ACOT1	10	1	69.5782	4.07778e-05	8.55344e-05	3.28441	1	E1-M1-LPS-7D-01022023	E1-LPS-7D-01022023	Acyl-coenzyme A thioesterase 1 OS=Homo sapiens OX=9606 GN=ACOT1 PE=1 SV=1	9573.98	10122.6	6466.88	6350.63	21019.6	21078.3
Q86UP2	KTN1	22	13	169.345	0.00129511	0.00053395	2.78643	1	E1-M1-LPS-7D-01022023	E1-LPS-7D-01022023	Kinectin OS=Homo sapiens OX=9606 GN=KTN1 PE=1 SV=1	9531.92	10713.8	5935.33	6413.02	17848.1	16559.7
Q86W56	PARG	8	6	46.2391	0.00690087	0.00129688	2.123	0.989602	E1-M1-LPS-7D-01022023	E1-LPS-7D-01022023	Poly(ADP-ribose) glycohydrolase OS=Homo sapiens OX=9606 GN=PARG PE=1 SV=1	2503.01	2872.1	1978.69	2139.87	4073.89	4669.82
Q96AE4	FUBP1	19	12	154.744	0.00617346	0.00121241	2.37457	0.993038	E1-M1-LPS-7D-01022023	E1-LPS-7D-01022023	Far upstream element-binding protein 1 OS=Homo sapiens OX=9606 GN=FUBP1 PE=1 SV=3	9593.63	11767.2	6898.05	7634.51	17062.9	17445.7
Q96C90	PPP1R14B	1	1	5.6314	0.00122014	0.000517727	4.5119	1	E1-M1-LPS-7D-01022023	E1-LPS-7D-01022023	Protein phosphatase 1 regulatory subunit 14B OS=Homo sapiens OX=9606 GN=PPP1R14B PE=1 SV=3	2109.53	2637.92	1200.49	1177.25	5490.5	5237.6
Q96CW1	AP2M1	8	7	49.7646	3.9583e-06	4.13269e-05	4.4737	1	E1-M1-LPS-7D-01022023	E1-LPS-7D-01022023	AP-2 complex subunit mu OS=Homo sapiens OX=9606 GN=AP2M1 PE=1 SV=2	9223.48	9086.64	5620.55	5506.94	24605.3	25175.7
Q96CX2	KCTD12	9	5	54.6934	0.035332	0.00374459	2.76551	0.716444	E1-M1-LPS-7D-01022023	E1-LPS-7D-01022023	BTB/POZ domain-containing protein KCTD12 OS=Homo sapiens OX=9606 GN=KCTD12 PE=1 SV=1	4695.58	7684.77	3410.57	3663.37	9549.14	10013.9
Q96EE4	CCDC126	1	1	4.9714	0.000209869	0.000191704	15.9715	1	E1-M1-LPS-7D-01022023	E1-LPS-7D-01022023	Coiled-coil domain-containing protein 126 OS=Homo sapiens OX=9606 GN=CCDC126 PE=2 SV=2	568.808	723.781	479.741	479.842	7328.26	7997.73
Q96GK7	FAHD2A	2	1	10.2721	0.00021824	0.000195179	17.7925	1	E1-M1-LPS-7D-01022023	E1-LPS-7D-01022023	Fumarylacetoacetate hydrolase domain-containing protein 2A OS=Homo sapiens OX=9606 GN=FAHD2A PE=1 SV=1	4759.01	5172.38	718.574	626.413	10810.5	13120.2
Q96GU1	PAGE5	10	8	106.675	0.00260043	0.000754769	7.44807	0.999919	E1-M1-LPS-7D-01022023	E1-LPS-7D-01022023	P antigen family member 5 OS=Homo sapiens OX=9606 GN=PAGE5 PE=1 SV=2	6442	9115.04	3035.13	3556.41	23238.8	25855.4
Q96HN2	AHCYL2	3	2	15.4333	0.00198398	0.000668591	2.68144	0.99999	E1-M1-LPS-7D-01022023	E1-LPS-7D-01022023	Adenosylhomocysteinase 3 OS=Homo sapiens OX=9606 GN=AHCYL2 PE=1 SV=1	3494.9	4150.22	2858.9	2788.88	7377	7767.19
Q96I24	FUBP3	11	8	61.8417	0.00288656	0.000797152	4.00348	0.999839	E1-M1-LPS-7D-01022023	E1-LPS-7D-01022023	Far upstream element-binding protein 3 OS=Homo sapiens OX=9606 GN=FUBP3 PE=1 SV=2	945.793	1049.2	701.242	766.856	2557.39	3320.1
Q96I99	SUCLG2	15	7	100.828	0.00492507	0.00109485	4.51749	0.99722	E1-M1-LPS-7D-01022023	E1-LPS-7D-01022023	Succinate--CoA ligase [GDP-forming] subunit beta_ mitochondrial OS=Homo sapiens OX=9606 GN=SUCLG2 PE=1 SV=2	1722.44	2418.48	1269.81	1423.6	5696.69	6470.76
Q96IZ0	PAWR	4	3	24.6274	0.0108608	0.00172116	7.75646	0.960313	E1-M1-LPS-7D-01022023	E1-LPS-7D-01022023	PRKC apoptosis WT1 regulator protein OS=Homo sapiens OX=9606 GN=PAWR PE=1 SV=1	359.167	630.192	186.272	229.072	1832.87	1388.73
Q96K17	BTF3L4	2	1	13.5872	0.00753733	0.00136498	4.09954	0.986023	E1-M1-LPS-7D-01022023	E1-LPS-7D-01022023	Transcription factor BTF3 homolog 4 OS=Homo sapiens OX=9606 GN=BTF3L4 PE=1 SV=1	3273.78	4795.66	1441.96	1218.94	5574.89	5333.56
Q96LI9	CXorf58	2	2	10.3171	0.000113648	0.000137636	29.8256	1	E1-M1-LPS-7D-01022023	E1-LPS-7D-01022023	Uncharacterized protein CXorf58 OS=Homo sapiens OX=9606 GN=CXorf58 PE=2 SV=2	1061.95	1315.23	567.881	619.987	18462.7	16966.2
Q96M83	CCDC7	7	4	37.8203	0.0281243	0.00322903	2.31181	0.780953	E1-M1-LPS-7D-01022023	E1-LPS-7D-01022023	Coiled-coil domain-containing protein 7 OS=Homo sapiens OX=9606 GN=CCDC7 PE=1 SV=3	956.136	1323	960.381	1097.18	2636.53	2120.16
Q96N77	ZNF641	1	1	6.5263	0.000192144	0.000181211	11.7858	1	E1-M1-LPS-7D-01022023	E1-LPS-7D-01022023	Zinc finger protein 641 OS=Homo sapiens OX=9606 GN=ZNF641 PE=1 SV=2	10218.9	8773.41	3688.5	3231.9	40343.5	41219.2
Q01081	U2AF1	4	4	27.2529	0.010381	0.00167506	2.22468	0.964612	E1-M1-LPS-7D-01022023	E1-LPS-7D-01022023	Splicing factor U2AF 35 kDa subunit OS=Homo sapiens OX=9606 GN=U2AF1 PE=1 SV=3	2902.93	3691.61	2360.7	2583.65	5511.84	5487.75
Q01813	PFKP	20	7	164.612	1.87286e-05	7.25818e-05	3.49898	1	E1-M1-LPS-7D-01022023	E1-LPS-7D-01022023	ATP-dependent 6-phosphofructokinase_ platelet type OS=Homo sapiens OX=9606 GN=PFKP PE=1 SV=2	6456	6491.22	3964.81	4018.96	13652.3	14282.7
Q01850	CDR2	1	1	5.7598	0.00381839	0.000932643	3.90788	0.999184	E1-M1-LPS-7D-01022023	E1-LPS-7D-01022023	Cerebellar degeneration-related protein 2 OS=Homo sapiens OX=9606 GN=CDR2 PE=1 SV=2	1799.65	2435.96	566.825	634.348	2227.67	2466.37
Q01995	TAGLN	3	2	17.9689	0.00241576	0.000740277	3.77774	0.999952	E1-M1-LPS-7D-01022023	E1-LPS-7D-01022023	Transgelin OS=Homo sapiens OX=9606 GN=TAGLN PE=1 SV=4	832.828	1060.89	593.192	615.827	2380.15	2187.22
Q02218	OGDH	16	8	104.855	0.000199702	0.000185744	6.63112	1	E1-M1-LPS-7D-01022023	E1-LPS-7D-01022023	2-oxoglutarate dehydrogenase complex component E1 OS=Homo sapiens OX=9606 GN=OGDH PE=1 SV=3	3559.01	3777.2	2500.7	2333.5	14933.6	17122.6
Q02252	ALDH6A1	2	2	10.1854	0.0081234	0.00143752	2.85538	0.982288	E1-M1-LPS-7D-01022023	E1-LPS-7D-01022023	Methylmalonate-semialdehyde dehydrogenase [acylating]_ mitochondrial OS=Homo sapiens OX=9606 GN=ALDH6A1 PE=1 SV=2	890.753	826.864	585.219	608.062	1454.81	1952.46
Q02818	NUCB1	13	8	81.6254	0.000544435	0.000293842	3.8845	1	E1-M1-LPS-7D-01022023	E1-LPS-7D-01022023	Nucleobindin-1 OS=Homo sapiens OX=9606 GN=NUCB1 PE=1 SV=4	1567.33	1705.46	1031.66	1164.45	4124.51	4406.29
Q02952	AKAP12	12	4	75.4598	0.000260556	0.000209555	13.3454	1	E1-M1-LPS-7D-01022023	E1-LPS-7D-01022023	A-kinase anchor protein 12 OS=Homo sapiens OX=9606 GN=AKAP12 PE=1 SV=4	299.349	369.258	152.994	167.774	2222.96	2057.82
Q03154	ACY1	5	3	28.0365	0.0253755	0.00304776	3.25166	0.808008	E1-M1-LPS-7D-01022023	E1-LPS-7D-01022023	Aminoacylase-1 OS=Homo sapiens OX=9606 GN=ACY1 PE=1 SV=1	6463.28	10574.2	4129.6	4773.98	14267.2	14684.2
Q03169	TNFAIP2	2	2	10.4405	0.00144833	0.000559428	6.66854	0.999999	E1-M1-LPS-7D-01022023	E1-LPS-7D-01022023	Tumor necrosis factor alpha-induced protein 2 OS=Homo sapiens OX=9606 GN=TNFAIP2 PE=1 SV=2	4051.84	5599.06	807.56	887.701	5734.58	5570.34
Q03518	TAP1	11	6	67.5973	0.00665893	0.00126501	3.91422	0.990825	E1-M1-LPS-7D-01022023	E1-LPS-7D-01022023	Antigen peptide transporter 1 OS=Homo sapiens OX=9606 GN=TAP1 PE=1 SV=3	5405.31	7613.26	3380.22	3746.78	13264.8	14631.8
Q04637	EIF4G1	33	20	203.131	0.00282941	0.000788025	4.16964	0.999859	E1-M1-LPS-7D-01022023	E1-LPS-7D-01022023	Eukaryotic translation initiation factor 4 gamma 1 OS=Homo sapiens OX=9606 GN=EIF4G1 PE=1 SV=4	1757.96	2241.56	1460.22	1576.98	6866.64	5797.39
Q05682	CALD1	20	16	173.093	0.0145038	0.00209643	3.55716	0.923897	E1-M1-LPS-7D-01022023	E1-LPS-7D-01022023	Caldesmon OS=Homo sapiens OX=9606 GN=CALD1 PE=1 SV=3	3050.24	3291.84	2369.71	2019.61	6187.39	9426.15
Q07065	CKAP4	42	35	487.533	0.00563894	0.00115668	5.00623	0.995096	E1-M1-LPS-7D-01022023	E1-LPS-7D-01022023	Cytoskeleton-associated protein 4 OS=Homo sapiens OX=9606 GN=CKAP4 PE=1 SV=2	13202	18986.3	10108.4	11015.9	47402.1	58351
Q07666	KHDRBS1	13	6	109.746	0.000321254	0.000224558	9.41946	1	E1-M1-LPS-7D-01022023	E1-LPS-7D-01022023	KH domain-containing_ RNA-binding_ signal transduction-associated protein 1 OS=Homo sapiens OX=9606 GN=KHDRBS1 PE=1 SV=1	3156.19	3914.81	1710.27	1811.07	16514.6	16654.5
Q07866	KLC1	11	5	70.7072	0.0236627	0.00291123	3.21466	0.825512	E1-M1-LPS-7D-01022023	E1-LPS-7D-01022023	Kinesin light chain 1 OS=Homo sapiens OX=9606 GN=KLC1 PE=1 SV=2	2779.91	4420.05	2210.38	2614.38	7315.56	8194.4
Q07955	SRSF1	10	8	73.178	0.00561091	0.00115668	4.75617	0.995193	E1-M1-LPS-7D-01022023	E1-LPS-7D-01022023	Serine/arginine-rich splicing factor 1 OS=Homo sapiens OX=9606 GN=SRSF1 PE=1 SV=2	21389.1	30800.1	12709.2	14292.2	60492.2	67931
Q08043	ACTN3	18	5	142.877	0.000304857	0.000224558	13.6066	1	E1-M1-LPS-7D-01022023	E1-LPS-7D-01022023	Alpha-actinin-3 OS=Homo sapiens OX=9606 GN=ACTN3 PE=1 SV=2	1430.32	1680.79	1526.29	1388.14	21932.5	17723
Q08380	LGALS3BP	16	10	132.047	0.00328395	0.000857787	4.32691	0.999646	E1-M1-LPS-7D-01022023	E1-LPS-7D-01022023	Galectin-3-binding protein OS=Homo sapiens OX=9606 GN=LGALS3BP PE=1 SV=1	5084.17	6106.73	2838.84	2272.51	10391	11725.4
Q12797	ASPH	22	11	151.204	0.00543004	0.0011387	4.19744	0.995791	E1-M1-LPS-7D-01022023	E1-LPS-7D-01022023	Aspartyl/asparaginyl beta-hydroxylase OS=Homo sapiens OX=9606 GN=ASPH PE=1 SV=3	8140.9	11213.7	4908.77	5353.2	19958.8	23115.2
Q12840	KIF5A	7	3	40.9041	0.00144361	0.000559428	30.7519	0.999999	E1-M1-LPS-7D-01022023	E1-LPS-7D-01022023	Kinesin heavy chain isoform 5A OS=Homo sapiens OX=9606 GN=KIF5A PE=1 SV=2	1693.44	2934.69	534.283	520.337	15758.8	16672.8
Q12874	SF3A3	3	1	22.3043	0.0443074	0.00436183	2.92126	0.648395	E1-M1-LPS-7D-01022023	E1-LPS-7D-01022023	Splicing factor 3A subunit 3 OS=Homo sapiens OX=9606 GN=SF3A3 PE=1 SV=1	6104.01	11039.5	3261.29	3563.93	9370.59	10567.7
Q12907	LMAN2	6	3	34.3979	0.00358048	0.0008933	3.46785	0.999422	E1-M1-LPS-7D-01022023	E1-LPS-7D-01022023	Vesicular integral-membrane protein VIP36 OS=Homo sapiens OX=9606 GN=LMAN2 PE=1 SV=1	2897.55	2389.88	2148.52	2204.09	8365.61	6728.59
Q12931	TRAP1	9	4	59.9344	0.00543573	0.0011387	3.75637	0.995773	E1-M1-LPS-7D-01022023	E1-LPS-7D-01022023	Heat shock protein 75 kDa_ mitochondrial OS=Homo sapiens OX=9606 GN=TRAP1 PE=1 SV=3	2350.2	3291.12	1771.14	1868.68	6773.08	6899.44
Q13045	FLII	4	2	22.6261	0.00672152	0.00127482	3.8746	0.990516	E1-M1-LPS-7D-01022023	E1-LPS-7D-01022023	Protein flightless-1 homolog OS=Homo sapiens OX=9606 GN=FLII PE=1 SV=2	4037.24	5701.37	3834.55	3794.14	13401.5	16156.6
Q13155	AIMP2	1	1	6.2512	0.00823099	0.00144775	3.26156	0.981559	E1-M1-LPS-7D-01022023	E1-LPS-7D-01022023	Aminoacyl tRNA synthase complex-interacting multifunctional protein 2 OS=Homo sapiens OX=9606 GN=AIMP2 PE=1 SV=2	1596.16	1837.12	1049.86	1127.77	3011.99	4090.49
Q13162	PRDX4	13	7	127.184	0.0490078	0.00470116	2.11187	0.617463	E1-M1-LPS-7D-01022023	E1-LPS-7D-01022023	Peroxiredoxin-4 OS=Homo sapiens OX=9606 GN=PRDX4 PE=1 SV=1	2405.92	3382.62	2074.12	2231.68	4030.72	5062.58
Q13200	PSMD2	20	14	148.665	0.00134531	0.000541213	4.18848	1	E1-M1-LPS-7D-01022023	E1-LPS-7D-01022023	26S proteasome non-ATPase regulatory subunit 2 OS=Homo sapiens OX=9606 GN=PSMD2 PE=1 SV=3	5111.41	6176.18	3441.59	3668.24	14046.7	15732.7
Q13228	SELENBP1	4	2	22.6752	0.0145155	0.00209643	4.22518	0.923772	E1-M1-LPS-7D-01022023	E1-LPS-7D-01022023	Methanethiol oxidase OS=Homo sapiens OX=9606 GN=SELENBP1 PE=1 SV=2	621.289	992.774	437.423	420.778	1628.06	1997.99
Q13242	SRSF9	4	1	27.8495	0.00101356	0.00046031	79.9635	1	E1-M1-LPS-7D-01022023	E1-LPS-7D-01022023	Serine/arginine-rich splicing factor 9 OS=Homo sapiens OX=9606 GN=SRSF9 PE=1 SV=1	504.65	331.691	35.1887	54.8187	3328.07	3869.23
Q13263	TRIM28	21	14	147.894	0.00648308	0.00125019	4.67817	0.991664	E1-M1-LPS-7D-01022023	E1-LPS-7D-01022023	Transcription intermediary factor 1-beta OS=Homo sapiens OX=9606 GN=TRIM28 PE=1 SV=5	2944.04	4412.52	2050.14	2316.28	10138.1	10288.7
Q13393	PLD1	7	1	41.5339	0.00662266	0.00126432	8.05958	0.991001	E1-M1-LPS-7D-01022023	E1-LPS-7D-01022023	Phospholipase D1 OS=Homo sapiens OX=9606 GN=PLD1 PE=1 SV=1	1467.49	2167.82	478.907	713.455	4529.23	5080.71
Q13423	NNT	8	6	43.1665	0.0187975	0.00250627	2.24173	0.877384	E1-M1-LPS-7D-01022023	E1-LPS-7D-01022023	NAD(P) transhydrogenase_ mitochondrial OS=Homo sapiens OX=9606 GN=NNT PE=1 SV=3	1972.41	2753.38	2055.72	2114.64	4521.5	4827.32
Q13435	SF3B2	11	8	77.6429	0.00427589	0.00101307	3.67385	0.998553	E1-M1-LPS-7D-01022023	E1-LPS-7D-01022023	Splicing factor 3B subunit 2 OS=Homo sapiens OX=9606 GN=SF3B2 PE=1 SV=2	2290.52	2173.75	1842.91	1350.06	5789.79	5940.72
Q13443	ADAM9	8	6	48.3259	0.00120057	0.000516972	8.72888	1	E1-M1-LPS-7D-01022023	E1-LPS-7D-01022023	Disintegrin and metalloproteinase domain-containing protein 9 OS=Homo sapiens OX=9606 GN=ADAM9 PE=1 SV=1	556.751	777.552	496.864	474.542	4471.03	4008.26
Q13554	CAMK2B	6	1	40.3384	0.00959591	0.00158699	5.36213	0.971279	E1-M1-LPS-7D-01022023	E1-LPS-7D-01022023	Calcium/calmodulin-dependent protein kinase type II subunit beta OS=Homo sapiens OX=9606 GN=CAMK2B PE=1 SV=3	1517.89	2509.68	851.384	754.822	4342.99	4269.69
Q13724	MOGS	17	11	140.672	0.0214122	0.00270887	3.96699	0.849178	E1-M1-LPS-7D-01022023	E1-LPS-7D-01022023	Mannosyl-oligosaccharide glucosidase OS=Homo sapiens OX=9606 GN=MOGS PE=1 SV=5	8440.46	12252.1	6049.94	6337.92	29622.1	19520.4
Q13885	TUBB2A	24	4	354.955	0.0402888	0.00411609	3.84556	0.677302	E1-M1-LPS-7D-01022023	E1-LPS-7D-01022023	Tubulin beta-2A chain OS=Homo sapiens OX=9606 GN=TUBB2A PE=1 SV=1	311.38	330.696	261.357	272.116	674.7	1376.8
Q14103	HNRNPD	10	6	76.1678	0.0260956	0.00310377	2.05887	0.800794	E1-M1-LPS-7D-01022023	E1-LPS-7D-01022023	Heterogeneous nuclear ribonucleoprotein D0 OS=Homo sapiens OX=9606 GN=HNRNPD PE=1 SV=1	9995.67	13725	8574.48	8838.2	18068.7	17781.7
Q14108	SCARB2	10	6	100.525	0.00104189	0.000469511	2.45076	1	E1-M1-LPS-7D-01022023	E1-LPS-7D-01022023	Lysosome membrane protein 2 OS=Homo sapiens OX=9606 GN=SCARB2 PE=1 SV=2	9176.87	10504.8	9653.17	9373.6	22749.3	23880.7
Q14165	MLEC	4	2	21.598	0.0308661	0.00342097	2.11173	0.755313	E1-M1-LPS-7D-01022023	E1-LPS-7D-01022023	Malectin OS=Homo sapiens OX=9606 GN=MLEC PE=1 SV=1	729.942	972.424	513.238	404.194	986.714	950.651
Q14194	CRMP1	11	2	85.5006	0.000632921	0.000328506	2.88658	1	E1-M1-LPS-7D-01022023	E1-LPS-7D-01022023	Dihydropyrimidinase-related protein 1 OS=Homo sapiens OX=9606 GN=CRMP1 PE=1 SV=1	1492.18	1627.6	1229.09	1368.65	3755.26	3743.32
Q14195	DPYSL3	37	17	454.009	0.0307819	0.00341489	2.17415	0.75608	E1-M1-LPS-7D-01022023	E1-LPS-7D-01022023	Dihydropyrimidinase-related protein 3 OS=Homo sapiens OX=9606 GN=DPYSL3 PE=1 SV=1	30465.6	43576.8	21859.8	23497	49813.6	48798.9
Q14247	CTTN	25	15	181.459	0.00235283	0.000737941	4.9604	0.99996	E1-M1-LPS-7D-01022023	E1-LPS-7D-01022023	Src substrate cortactin OS=Homo sapiens OX=9606 GN=CTTN PE=1 SV=2	2846.04	3813.76	2054.1	2249.01	10286.3	11058.9
Q14257	RCN2	7	2	45.4647	0.00816647	0.00144295	3.87273	0.981998	E1-M1-LPS-7D-01022023	E1-LPS-7D-01022023	Reticulocalbin-2 OS=Homo sapiens OX=9606 GN=RCN2 PE=1 SV=1	2050.22	2922.61	1145.14	1138.52	4799.36	4044.63
Q14764	MVP	26	13	195.337	0.0103023	0.00166822	2.08275	0.965302	E1-M1-LPS-7D-01022023	E1-LPS-7D-01022023	Major vault protein OS=Homo sapiens OX=9606 GN=MVP PE=1 SV=4	6388.11	7994.47	4966.92	5225.67	10468.6	10760
Q14980	NUMA1	18	11	90.5825	0.00326285	0.000857787	2.99675	0.999659	E1-M1-LPS-7D-01022023	E1-LPS-7D-01022023	Nuclear mitotic apparatus protein 1 OS=Homo sapiens OX=9606 GN=NUMA1 PE=1 SV=2	9609.44	12157.6	5231.79	5287.7	15940.9	15583.4
Q15020	SART3	4	2	19.7149	0.000107105	0.00013376	10.4293	1	E1-M1-LPS-7D-01022023	E1-LPS-7D-01022023	Squamous cell carcinoma antigen recognized by T-cells 3 OS=Homo sapiens OX=9606 GN=SART3 PE=1 SV=1	611.348	544.221	198.691	206.227	2005.97	2217.03
Q15293	RCN1	22	18	278.606	0.00464651	0.00106974	4.31573	0.997859	E1-M1-LPS-7D-01022023	E1-LPS-7D-01022023	Reticulocalbin-1 OS=Homo sapiens OX=9606 GN=RCN1 PE=1 SV=1	21679.7	30213.7	12437.2	13114.5	57817.1	52456.9
Q15369	ELOC	3	3	25.7349	0.0423766	0.00423268	2.91263	0.661985	E1-M1-LPS-7D-01022023	E1-LPS-7D-01022023	Elongin-C OS=Homo sapiens OX=9606 GN=ELOC PE=1 SV=1	9381.29	15041.5	7405.12	6281.83	17428.1	22437
Q15424	SAFB	7	3	40.4705	0.000894774	0.00042635	6.23722	1	E1-M1-LPS-7D-01022023	E1-LPS-7D-01022023	Scaffold attachment factor B1 OS=Homo sapiens OX=9606 GN=SAFB PE=1 SV=4	527.787	423.821	333.059	390.399	2266.52	2245.84
Q15435	PPP1R7	8	3	50.7052	0.000443948	0.000267434	2.18413	1	E1-M1-LPS-7D-01022023	E1-LPS-7D-01022023	Protein phosphatase 1 regulatory subunit 7 OS=Homo sapiens OX=9606 GN=PPP1R7 PE=1 SV=1	1057.17	1147.56	749.424	764.896	1652.99	1654.48
Q15436	SEC23A	12	8	87.4492	0.000230549	0.000203063	4.20157	1	E1-M1-LPS-7D-01022023	E1-LPS-7D-01022023	Protein transport protein Sec23A OS=Homo sapiens OX=9606 GN=SEC23A PE=1 SV=2	16472.4	16207	12575.2	13364.6	51282	57705.9
Q15637	SF1	5	3	26.6186	0.0190599	0.00252965	3.10507	0.874531	E1-M1-LPS-7D-01022023	E1-LPS-7D-01022023	Splicing factor 1 OS=Homo sapiens OX=9606 GN=SF1 PE=1 SV=4	979.067	1528.92	989.742	922.546	3144.94	2792.85
Q15651	HMGN3	3	3	24.8231	0.000320936	0.000224558	10.9164	1	E1-M1-LPS-7D-01022023	E1-LPS-7D-01022023	High mobility group nucleosome-binding domain-containing protein 3 OS=Homo sapiens OX=9606 GN=HMGN3 PE=1 SV=2	3089.29	2679.62	990.423	839.263	9590.76	10382.8
Q15691	MAPRE1	8	7	58.8647	0.000502047	0.000283115	4.07166	1	E1-M1-LPS-7D-01022023	E1-LPS-7D-01022023	Microtubule-associated protein RP/EB family member 1 OS=Homo sapiens OX=9606 GN=MAPRE1 PE=1 SV=3	4215.1	4826.3	3605.99	3354.42	13678.8	14661.6
Q16543	CDC37	12	7	94.1792	0.0233371	0.00288337	3.16059	0.828892	E1-M1-LPS-7D-01022023	E1-LPS-7D-01022023	Hsp90 co-chaperone Cdc37 OS=Homo sapiens OX=9606 GN=CDC37 PE=1 SV=1	11461.7	18435.6	7978.89	8768.89	26000.6	26932.3
Q92499	DDX1	17	9	112.314	1.0549e-05	5.24541e-05	4.24804	1	E1-M1-LPS-7D-01022023	E1-LPS-7D-01022023	ATP-dependent RNA helicase DDX1 OS=Homo sapiens OX=9606 GN=DDX1 PE=1 SV=2	18830.3	19655.8	9828.77	9937.34	41825.9	42141.3
Q92526	CCT6B	5	1	41.5747	0.000923673	0.000435862	8.9606	1	E1-M1-LPS-7D-01022023	E1-LPS-7D-01022023	T-complex protein 1 subunit zeta-2 OS=Homo sapiens OX=9606 GN=CCT6B PE=1 SV=5	485.011	517.123	412.912	400.016	4229.06	3055.26
Q92747	ARPC1A	4	3	21.3376	0.000328841	0.000224558	2.32285	1	E1-M1-LPS-7D-01022023	E1-LPS-7D-01022023	Actin-related protein 2/3 complex subunit 1A OS=Homo sapiens OX=9606 GN=ARPC1A PE=1 SV=2	3683.4	3979.23	3440.93	3523.28	7925.06	8251.73
Q92830	KAT2A	5	1	26.6447	0.00334667	0.000864655	9.74097	0.999605	E1-M1-LPS-7D-01022023	E1-LPS-7D-01022023	Histone acetyltransferase KAT2A OS=Homo sapiens OX=9606 GN=KAT2A PE=1 SV=3	1245.12	999.718	781.327	492.318	6280.4	6126.14
Q92841	DDX17	22	11	166.327	0.000849699	0.000413342	11.1706	1	E1-M1-LPS-7D-01022023	E1-LPS-7D-01022023	Probable ATP-dependent RNA helicase DDX17 OS=Homo sapiens OX=9606 GN=DDX17 PE=1 SV=2	8247.14	11306.2	5959.64	6121.23	62944.3	72006.1
Q92945	KHSRP	23	8	140.504	8.08875e-05	0.000119038	4.85187	1	E1-M1-LPS-7D-01022023	E1-LPS-7D-01022023	Far upstream element-binding protein 2 OS=Homo sapiens OX=9606 GN=KHSRP PE=1 SV=4	3436.55	3651.75	2005.08	2154.57	9946.16	10235.9
Q99460	PSMD1	17	12	127.073	4.70903e-05	8.88238e-05	3.60114	1	E1-M1-LPS-7D-01022023	E1-LPS-7D-01022023	26S proteasome non-ATPase regulatory subunit 1 OS=Homo sapiens OX=9606 GN=PSMD1 PE=1 SV=2	3816.82	4014.46	3223.63	3077.85	11430.9	11261.6
Q99497	PARK7	19	13	184.498	0.0203691	0.00263002	3.47477	0.860359	E1-M1-LPS-7D-01022023	E1-LPS-7D-01022023	Parkinson disease protein 7 OS=Homo sapiens OX=9606 GN=PARK7 PE=1 SV=2	15149.5	23362.6	9842.86	12082.4	35228.4	40956.8
Q99578	RIT2	3	3	16.3369	0.000740494	0.000363259	3.88675	1	E1-M1-LPS-7D-01022023	E1-LPS-7D-01022023	GTP-binding protein Rit2 OS=Homo sapiens OX=9606 GN=RIT2 PE=1 SV=1	1803.1	2190.67	1857.25	1826.23	7105.34	7211.43
Q99622	C12orf57	2	1	18.1848	0.0210983	0.00268083	3.28759	0.85253	E1-M1-LPS-7D-01022023	E1-LPS-7D-01022023	Protein C10 OS=Homo sapiens OX=9606 GN=C12orf57 PE=1 SV=1	586.684	792.116	565.037	614.64	2335.08	1543.21
Q99623	PHB2	17	12	168.734	0.00249358	0.000747195	2.16099	0.99994	E1-M1-LPS-7D-01022023	E1-LPS-7D-01022023	Prohibitin-2 OS=Homo sapiens OX=9606 GN=PHB2 PE=1 SV=2	9883.08	8537.98	8904.24	8250.35	18611.1	18459.7
Q99733	NAP1L4	10	7	67.9243	0.00750336	0.00136095	4.14475	0.986227	E1-M1-LPS-7D-01022023	E1-LPS-7D-01022023	Nucleosome assembly protein 1-like 4 OS=Homo sapiens OX=9606 GN=NAP1L4 PE=1 SV=1	1691.4	2444.84	1491.27	1639.76	5868.22	7109.14
Q99798	ACO2	24	14	168.804	0.000652025	0.00033395	2.01646	1	E1-M1-LPS-7D-01022023	E1-LPS-7D-01022023	Aconitate hydratase_ mitochondrial OS=Homo sapiens OX=9606 GN=ACO2 PE=1 SV=2	3650.87	3768.19	2581.7	2649.39	5073.94	5474.36
Q99873	PRMT1	4	3	22.9894	0.0417076	0.00418087	2.31274	0.666821	E1-M1-LPS-7D-01022023	E1-LPS-7D-01022023	Protein arginine N-methyltransferase 1 OS=Homo sapiens OX=9606 GN=PRMT1 PE=1 SV=3	1821.32	2673.58	1139.61	1416.91	2842.11	3070.47
O15145	ARPC3	6	5	58.5721	0.022673	0.00282533	2.60789	0.835835	M1-LPS-7D-01022023	E1-LPS-7D-01022023	Actin-related protein 2/3 complex subunit 3 OS=Homo sapiens OX=9606 GN=ARPC3 PE=1 SV=3	7402.38	10798.1	3403.55	3575.45	5002.41	5531.54
O75531	BANF1	6	5	74.7144	0.00691719	0.00129688	2.24456	0.989517	M1-LPS-7D-01022023	E1-LPS-7D-01022023	Barrier-to-autointegration factor OS=Homo sapiens OX=9606 GN=BANF1 PE=1 SV=1	9733.19	12370.7	4814.32	5033.43	5287.77	5145.98
P00505	GOT2	18	14	167.351	0.0132687	0.00197996	3.12611	0.936806	M1-LPS-7D-01022023	E1-LPS-7D-01022023	Aspartate aminotransferase_ mitochondrial OS=Homo sapiens OX=9606 GN=GOT2 PE=1 SV=3	16420.8	24961.4	7134.17	6103.43	21146.7	20103.9
P01040	CSTA	1	1	5.8675	0.00589953	0.0011765	4.98043	0.994143	M1-LPS-7D-01022023	E1-LPS-7D-01022023	Cystatin-A OS=Homo sapiens OX=9606 GN=CSTA PE=1 SV=1	3440.02	4001.96	643.241	851.003	2816.29	3974.81
P11488	GNAT1	5	2	29.568	0.0378833	0.00394663	2.53337	0.695794	M1-LPS-7D-01022023	E1-LPS-7D-01022023	Guanine nucleotide-binding protein G(t) subunit alpha-1 OS=Homo sapiens OX=9606 GN=GNAT1 PE=1 SV=5	769.035	1081.28	442.184	288.191	950.702	898.656
P17693	HLA-G	2	1	14.3048	0.017608	0.00241127	4.67467	0.890348	M1-LPS-7D-01022023	E1-LPS-7D-01022023	HLA class I histocompatibility antigen_ alpha chain G OS=Homo sapiens OX=9606 GN=HLA-G PE=1 SV=1	18268.3	32138.1	5023.83	5759.04	14089	14197.8
P20366	TAC1	1	1	10.7962	0.00252804	0.000751622	3.05885	0.999934	M1-LPS-7D-01022023	E1-LPS-7D-01022023	Protachykinin-1 OS=Homo sapiens OX=9606 GN=TAC1 PE=1 SV=1	14420.7	13615.6	5070.43	4095.19	5845.98	5451.71
P24385	CCND1	2	2	9.9033	0.00728804	0.00133228	2.7527	0.987486	M1-LPS-7D-01022023	E1-LPS-7D-01022023	G1/S-specific cyclin-D1 OS=Homo sapiens OX=9606 GN=CCND1 PE=1 SV=1	2078.89	2697.13	871.76	863.274	1581.14	1423.02
P48741	HSPA7	7	2	53.3591	0.00664649	0.00126472	3.39262	0.990886	M1-LPS-7D-01022023	E1-LPS-7D-01022023	Putative heat shock 70 kDa protein 7 OS=Homo sapiens OX=9606 GN=HSPA7 PE=5 SV=2	6516.04	9174.35	2233.21	2391.65	2821.53	2658.85
P49721	PSMB2	4	3	32.4251	0.0207233	0.00265348	2.07545	0.85655	M1-LPS-7D-01022023	E1-LPS-7D-01022023	Proteasome subunit beta type-2 OS=Homo sapiens OX=9606 GN=PSMB2 PE=1 SV=1	1925.58	2367.63	1033.8	1034.77	1588.36	1289.82
P51805	PLXNA3	8	2	45.4459	0.00305394	0.000825868	12.3981	0.999771	M1-LPS-7D-01022023	E1-LPS-7D-01022023	Plexin-A3 OS=Homo sapiens OX=9606 GN=PLXNA3 PE=1 SV=3	3671.29	3893.57	310.745	299.42	430.034	237.621
P53999	SUB1	9	5	67.5193	0.0255533	0.00306279	2.37304	0.806219	M1-LPS-7D-01022023	E1-LPS-7D-01022023	Activated RNA polymerase II transcriptional coactivator p15 OS=Homo sapiens OX=9606 GN=SUB1 PE=1 SV=3	7884.1	10272.7	3733.67	3917.63	5244.59	6792.07
Q2WGJ9	FER1L6	6	2	40.7954	0.0109248	0.00172341	3.56881	0.959727	M1-LPS-7D-01022023	E1-LPS-7D-01022023	Fer-1-like protein 6 OS=Homo sapiens OX=9606 GN=FER1L6 PE=2 SV=2	2810.05	1898.06	690.82	628.418	1231.75	1235.48
Q5JTV8	TOR1AIP1	11	7	67.1174	0.0269995	0.00316437	2.25274	0.791863	M1-LPS-7D-01022023	E1-LPS-7D-01022023	Torsin-1A-interacting protein 1 OS=Homo sapiens OX=9606 GN=TOR1AIP1 PE=1 SV=2	7513.54	6606.28	3032.34	3235.51	4455.58	6232.94
Q6NXR4	TTI2	3	1	20.9304	0.0157481	0.00223011	3.61517	0.910566	M1-LPS-7D-01022023	E1-LPS-7D-01022023	TELO2-interacting protein 2 OS=Homo sapiens OX=9606 GN=TTI2 PE=1 SV=1	2399.85	3507.19	850.53	783.429	1272.97	951.001
Q6UB98	ANKRD12	9	2	55.8528	0.00521326	0.00112243	3.18312	0.996448	M1-LPS-7D-01022023	E1-LPS-7D-01022023	Ankyrin repeat domain-containing protein 12 OS=Homo sapiens OX=9606 GN=ANKRD12 PE=1 SV=3	823.368	831.798	225.877	294.106	580.305	509.759
Q8IX03	WWC1	4	1	27.8045	0.00136502	0.000547247	18.8591	1	M1-LPS-7D-01022023	E1-LPS-7D-01022023	Protein KIBRA OS=Homo sapiens OX=9606 GN=WWC1 PE=1 SV=1	53038.6	76887.3	3030.02	3859.25	12441	14199.2
Q8NE09	RGS22	3	2	17.998	0.0108352	0.00172095	9.14839	0.960545	M1-LPS-7D-01022023	E1-LPS-7D-01022023	Regulator of G-protein signaling 22 OS=Homo sapiens OX=9606 GN=RGS22 PE=1 SV=3	9572.03	18316.4	1172.11	1876.35	12614.1	12510.3
Q8WVY7	UBLCP1	3	1	18.8506	0.0339375	0.00365019	440.937	0.728202	M1-LPS-7D-01022023	E1-LPS-7D-01022023	Ubiquitin-like domain-containing CTD phosphatase 1 OS=Homo sapiens OX=9606 GN=UBLCP1 PE=1 SV=2	827.345	1855.46	0	6.08432	381.002	57.5348
Q9H2C0	GAN	3	3	19.1486	8.04767e-05	0.000119038	7.34437	1	M1-LPS-7D-01022023	E1-LPS-7D-01022023	Gigaxonin OS=Homo sapiens OX=9606 GN=GAN PE=1 SV=1	7105.83	6862.16	923.168	978.696	3248.42	3601.1
Q9H7F0	ATP13A3	2	1	13.9196	0.0272622	0.00317595	2.27854	0.789295	M1-LPS-7D-01022023	E1-LPS-7D-01022023	Polyamine-transporting ATPase 13A3 OS=Homo sapiens OX=9606 GN=ATP13A3 PE=1 SV=4	48020.3	68500	24321.4	26816.8	44194.2	44010.9
Q9H223	EHD4	14	10	79.9193	0.0107872	0.00171802	2.58627	0.960982	M1-LPS-7D-01022023	E1-LPS-7D-01022023	EH domain-containing protein 4 OS=Homo sapiens OX=9606 GN=EHD4 PE=1 SV=1	6115.35	8176.69	2656.68	2869.44	4209.26	4075.28
Q9NSD9	FARSB	5	4	29.7897	0.0310751	0.00343757	2.27799	0.753415	M1-LPS-7D-01022023	E1-LPS-7D-01022023	Phenylalanine--tRNA ligase beta subunit OS=Homo sapiens OX=9606 GN=FARSB PE=1 SV=3	1113.91	1472.55	502.215	633.201	712.215	586.141
Q9NVI7	ATAD3A	8	2	50.7192	0.00248529	0.000746635	3.07125	0.999941	M1-LPS-7D-01022023	E1-LPS-7D-01022023	ATPase family AAA domain-containing protein 3A OS=Homo sapiens OX=9606 GN=ATAD3A PE=1 SV=2	1019.2	1225.54	382.028	348.86	560.256	601.379
Q9NZI8	IGF2BP1	12	5	84.5131	0.0283549	0.00322903	3.45532	0.778744	M1-LPS-7D-01022023	E1-LPS-7D-01022023	Insulin-like growth factor 2 mRNA-binding protein 1 OS=Homo sapiens OX=9606 GN=IGF2BP1 PE=1 SV=2	6127.38	9146.24	2160.79	2259.53	5710.23	3883.09
Q9UBV2	SEL1L	3	1	14.348	0.0195493	0.00258868	48.9256	0.869219	M1-LPS-7D-01022023	E1-LPS-7D-01022023	Protein sel-1 homolog 1 OS=Homo sapiens OX=9606 GN=SEL1L PE=1 SV=3	879.764	1006.63	31.6855	6.87094	142.271	77.9432
Q9Y305	ACOT9	4	4	22.7661	0.00631448	0.00122972	2.26795	0.992429	M1-LPS-7D-01022023	E1-LPS-7D-01022023	Acyl-coenzyme A thioesterase 9_ mitochondrial OS=Homo sapiens OX=9606 GN=ACOT9 PE=1 SV=2	3938.88	4927	1972.92	1936.29	2201.49	2032.62
Q86YH6	PDSS2	5	1	24.4306	0.0438941	0.00433215	84.7044	0.651259	M1-LPS-7D-01022023	E1-LPS-7D-01022023	All trans-polyprenyl-diphosphate synthase PDSS2 OS=Homo sapiens OX=9606 GN=PDSS2 PE=1 SV=2	400.035	410.589	9.57004	0	138.026	195.157
Q96EY7	PTCD3	5	3	27.2213	0.020085	0.00262761	3.92234	0.863423	M1-LPS-7D-01022023	E1-LPS-7D-01022023	Pentatricopeptide repeat domain-containing protein 3_ mitochondrial OS=Homo sapiens OX=9606 GN=PTCD3 PE=1 SV=3	2667.11	4380.09	835.15	961.532	1325.74	1053.52
Q96HE7	ERO1A	13	10	98.3539	0.00917653	0.001551	5.77459	0.974629	M1-LPS-7D-01022023	E1-LPS-7D-01022023	ERO1-like protein alpha OS=Homo sapiens OX=9606 GN=ERO1A PE=1 SV=2	9808.35	17811.3	2489.81	2293.16	14114.7	13354.6
Q96SL8	FIZ1	2	1	18.6345	4.70785e-05	8.88238e-05	30.5564	1	M1-LPS-7D-01022023	E1-LPS-7D-01022023	Flt3-interacting zinc finger protein 1 OS=Homo sapiens OX=9606 GN=FIZ1 PE=1 SV=2	14450.9	15226.3	489.932	481.295	596.28	717.823
Q01968	OCRL	2	1	12.4104	0.0103476	0.00167323	10.817	0.964905	M1-LPS-7D-01022023	E1-LPS-7D-01022023	Inositol polyphosphate 5-phosphatase OCRL OS=Homo sapiens OX=9606 GN=OCRL PE=1 SV=3	15038.9	13096.8	1354.97	1246.1	1373.71	3003.35
Q04837	SSBP1	12	9	157.962	0.0137494	0.00202315	2.34758	0.93183	M1-LPS-7D-01022023	E1-LPS-7D-01022023	Single-stranded DNA-binding protein_ mitochondrial OS=Homo sapiens OX=9606 GN=SSBP1 PE=1 SV=1	18054.2	21585.4	8112.28	8772.97	13501.8	10779.3
Q14258	TRIM25	12	8	77.0928	0.00941156	0.00157667	2.5502	0.972771	M1-LPS-7D-01022023	E1-LPS-7D-01022023	E3 ubiquitin/ISG15 ligase TRIM25 OS=Homo sapiens OX=9606 GN=TRIM25 PE=1 SV=2	3637.2	4763.74	1571.17	1723.07	3019.44	3177.45
A1A5D9	BICDL2	3	1	16.9319	0.00292735	0.000801343	143.175	0.999824	E1-LPS-7D-01022023	E1-M1-LPS-7D-01022023	BICD family-like cargo adapter 2 OS=Homo sapiens OX=9606 GN=BICDL2 PE=1 SV=2	156.391	439.268	1177.57	1231.49	8.85583	7.97017
A3KMH1	VWA8	9	4	49.2033	0.0130067	0.00195881	9.9766	0.939486	E1-LPS-7D-01022023	E1-M1-LPS-7D-01022023	von Willebrand factor A domain-containing protein 8 OS=Homo sapiens OX=9606 GN=VWA8 PE=1 SV=2	1580.51	2208.85	2294.42	2720.05	155.475	347.148
A6NCE7	MAP1LC3B2	3	3	22.3395	0.000162814	0.000169963	7.58919	1	E1-LPS-7D-01022023	E1-M1-LPS-7D-01022023	Microtubule-associated proteins 1A/1B light chain 3 beta 2 OS=Homo sapiens OX=9606 GN=MAP1LC3B2 PE=1 SV=1	1641.52	1826.74	3473.6	3729.95	496.727	452.459
A6NI79	CCDC69	3	1	20.9803	0.00060741	0.000319545	Infinity	1	E1-LPS-7D-01022023	E1-M1-LPS-7D-01022023	Coiled-coil domain-containing protein 69 OS=Homo sapiens OX=9606 GN=CCDC69 PE=1 SV=1	46.3174	30.8903	102.981	61.3013	0	0
A6NLU0	RFPL4A	1	1	5.0517	0.0099267	0.00162322	Infinity	0.96853	E1-LPS-7D-01022023	E1-M1-LPS-7D-01022023	Ret finger protein-like 4A OS=Homo sapiens OX=9606 GN=RFPL4A PE=1 SV=3	302.406	33.3869	421.866	403.675	0	0
A6NNZ2	TUBB8B	15	6	153.369	0.00170343	0.000618894	15.8741	0.999997	E1-LPS-7D-01022023	E1-M1-LPS-7D-01022023	Tubulin beta 8B OS=Homo sapiens OX=9606 GN=TUBB8B PE=1 SV=1	1424.06	1393.87	1862.63	1704.54	140.928	83.7876
A8MTJ3	GNAT3	6	1	48.0481	2.0175e-05	7.26784e-05	Infinity	1	E1-LPS-7D-01022023	E1-M1-LPS-7D-01022023	Guanine nucleotide-binding protein G(t) subunit alpha-3 OS=Homo sapiens OX=9606 GN=GNAT3 PE=2 SV=2	609.259	837.378	816.493	762.536	0	0
O00141	SGK1	2	2	10.5241	0.00551445	0.0011469	21.6795	0.995518	E1-LPS-7D-01022023	E1-M1-LPS-7D-01022023	Serine/threonine-protein kinase Sgk1 OS=Homo sapiens OX=9606 GN=SGK1 PE=1 SV=2	234.466	346.721	475.262	538.971	15.0694	31.7137
O00233	PSMD9	3	3	25.5114	0.00242447	0.000740277	2.87355	0.999951	E1-LPS-7D-01022023	E1-M1-LPS-7D-01022023	26S proteasome non-ATPase regulatory subunit 9 OS=Homo sapiens OX=9606 GN=PSMD9 PE=1 SV=3	5074.78	4228.35	6412.43	6374.52	2114.89	2334.99
O14492	SH2B2	3	1	18.5084	0.00121354	0.000517727	Infinity	1	E1-LPS-7D-01022023	E1-M1-LPS-7D-01022023	SH2B adapter protein 2 OS=Homo sapiens OX=9606 GN=SH2B2 PE=1 SV=2	10.7619	32.6119	735.409	868.646	0	0
O14556	GAPDHS	2	1	17.3824	3.56388e-05	8.50803e-05	89.4208	1	E1-LPS-7D-01022023	E1-M1-LPS-7D-01022023	Glyceraldehyde-3-phosphate dehydrogenase_ testis-specific OS=Homo sapiens OX=9606 GN=GAPDHS PE=1 SV=2	3094.02	2913.19	5648.76	5400.22	68.3821	55.1795
O14787	TNPO2	5	1	31.2327	0.00867179	0.00149144	2.49001	0.978442	E1-LPS-7D-01022023	E1-M1-LPS-7D-01022023	Transportin-2 OS=Homo sapiens OX=9606 GN=TNPO2 PE=1 SV=3	43.8837	38.8758	89.0746	85.2009	30.4688	39.5211
O14933	UBE2L6	4	4	37.5015	0.0238936	0.00293342	5.97428	0.823125	E1-LPS-7D-01022023	E1-M1-LPS-7D-01022023	Ubiquitin/ISG15-conjugating enzyme E2 L6 OS=Homo sapiens OX=9606 GN=UBE2L6 PE=1 SV=4	2389.06	3802.63	3340.34	4079.53	828.277	413.693
O15085	ARHGEF11	5	1	27.6603	0.00139189	0.000550426	Infinity	1	E1-LPS-7D-01022023	E1-M1-LPS-7D-01022023	Rho guanine nucleotide exchange factor 11 OS=Homo sapiens OX=9606 GN=ARHGEF11 PE=1 SV=1	212.684	69.9525	394.434	337.783	0	0
O43169	CYB5B	4	2	30.2035	0.000718246	0.000357992	16.7489	1	E1-LPS-7D-01022023	E1-M1-LPS-7D-01022023	Cytochrome b5 type B OS=Homo sapiens OX=9606 GN=CYB5B PE=1 SV=3	5930.18	7855.42	7365.52	7630.23	382.222	513.108
O43237	DYNC1LI2	7	4	38.9073	3.30215e-05	8.50803e-05	14.973	1	E1-LPS-7D-01022023	E1-M1-LPS-7D-01022023	Cytoplasmic dynein 1 light intermediate chain 2 OS=Homo sapiens OX=9606 GN=DYNC1LI2 PE=1 SV=1	284.836	276.329	643.201	624.301	44.8369	39.8158
O43464	HTRA2	3	1	16.4643	1.49096e-05	6.05272e-05	Infinity	1	E1-LPS-7D-01022023	E1-M1-LPS-7D-01022023	Serine protease HTRA2_ mitochondrial OS=Homo sapiens OX=9606 GN=HTRA2 PE=1 SV=2	495.127	659.033	677.395	666.741	0	0
O43488	AKR7A2	2	1	11.6479	0.00014678	0.000160991	Infinity	1	E1-LPS-7D-01022023	E1-M1-LPS-7D-01022023	Aflatoxin B1 aldehyde reductase member 2 OS=Homo sapiens OX=9606 GN=AKR7A2 PE=1 SV=3	289.403	529.559	753.807	791.685	0	0
O43681	GET3	1	1	6.4234	0.0182226	0.00246584	24.8957	0.883646	E1-LPS-7D-01022023	E1-M1-LPS-7D-01022023	ATPase GET3 OS=Homo sapiens OX=9606 GN=GET3 PE=1 SV=2	1106.37	1428.39	1858.26	1889.51	28.9607	121.578
O43768	ENSA	3	3	17.1351	0.00562952	0.00115668	3.867	0.995129	E1-LPS-7D-01022023	E1-M1-LPS-7D-01022023	Alpha-endosulfine OS=Homo sapiens OX=9606 GN=ENSA PE=1 SV=1	360.481	270.21	542.864	532.131	152.59	125.402
O60449	LY75	4	2	23.1243	0.0228449	0.00283763	10.7627	0.834031	E1-LPS-7D-01022023	E1-M1-LPS-7D-01022023	Lymphocyte antigen 75 OS=Homo sapiens OX=9606 GN=LY75 PE=1 SV=3	683.388	940.529	960.897	1147.09	146.828	49.0324
O60493	SNX3	6	2	38.8954	0.0324434	0.00352192	2.88402	0.74118	E1-LPS-7D-01022023	E1-M1-LPS-7D-01022023	Sorting nexin-3 OS=Homo sapiens OX=9606 GN=SNX3 PE=1 SV=3	1683.95	1475.54	1941.11	1931.48	847.719	495.056
O60506	SYNCRIP	22	10	200.075	0.0346814	0.00369668	2.52378	0.721888	E1-LPS-7D-01022023	E1-M1-LPS-7D-01022023	Heterogeneous nuclear ribonucleoprotein Q OS=Homo sapiens OX=9606 GN=SYNCRIP PE=1 SV=2	6140.32	9512.22	7136.75	8543.86	3425.94	2787.21
O60701	UGDH	14	8	94.2648	0.00718172	0.00131578	5.64411	0.988087	E1-LPS-7D-01022023	E1-M1-LPS-7D-01022023	UDP-glucose 6-dehydrogenase OS=Homo sapiens OX=9606 GN=UGDH PE=1 SV=1	3105.19	4555.45	3756.22	4137.15	833.273	565.241
O75344	FKBP6	1	1	5.2149	0.0201453	0.00262761	5.1081	0.862772	E1-LPS-7D-01022023	E1-M1-LPS-7D-01022023	Inactive peptidyl-prolyl cis-trans isomerase FKBP6 OS=Homo sapiens OX=9606 GN=FKBP6 PE=1 SV=1	1241.89	629.009	1236.89	1129.08	244.982	218.198
O75718	CRTAP	4	1	24.0474	0.0167056	0.00233162	7.82372	0.900182	E1-LPS-7D-01022023	E1-M1-LPS-7D-01022023	Cartilage-associated protein OS=Homo sapiens OX=9606 GN=CRTAP PE=1 SV=1	361.344	764.714	1787.59	1577.06	229.219	200.838
O75891	ALDH1L1	6	1	37.1429	0.000446808	0.00026777	4.23846	1	E1-LPS-7D-01022023	E1-M1-LPS-7D-01022023	Cytosolic 10-formyltetrahydrofolate dehydrogenase OS=Homo sapiens OX=9606 GN=ALDH1L1 PE=1 SV=2	1596.82	1725.34	5545.11	6010.19	1450.28	1276.02
O76094	SRP72	6	3	31.3919	0.000976104	0.000452132	3.08479	1	E1-LPS-7D-01022023	E1-M1-LPS-7D-01022023	Signal recognition particle subunit SRP72 OS=Homo sapiens OX=9606 GN=SRP72 PE=1 SV=3	590.763	634.994	775.657	888.107	277.494	261.851
O94979	SEC31A	7	3	43.8947	0.00445888	0.00103889	8.80745	0.998232	E1-LPS-7D-01022023	E1-M1-LPS-7D-01022023	Protein transport protein Sec31A OS=Homo sapiens OX=9606 GN=SEC31A PE=1 SV=3	454.069	328.312	649.569	539.808	54.1475	80.8947
O95716	RAB3D	4	1	26.2266	0.00016297	0.000169963	29.796	1	E1-LPS-7D-01022023	E1-M1-LPS-7D-01022023	Ras-related protein Rab-3D OS=Homo sapiens OX=9606 GN=RAB3D PE=1 SV=1	103.989	102.522	239.458	232.727	6.84219	9.0051
P0C0S5	H2AZ1	5	3	77.9143	0.00638547	0.00123733	3.08718	0.992111	E1-LPS-7D-01022023	E1-M1-LPS-7D-01022023	Histone H2A.Z OS=Homo sapiens OX=9606 GN=H2AZ1 PE=1 SV=2	5649.98	6267.14	9263	9970.16	2686.64	3543.37
P00491	PNP	8	5	48.47	0.00912949	0.00154953	2.29011	0.974995	E1-LPS-7D-01022023	E1-M1-LPS-7D-01022023	Purine nucleoside phosphorylase OS=Homo sapiens OX=9606 GN=PNP PE=1 SV=2	1750.65	2211.49	2057.88	2109.32	840.078	979.572
P00924	ENO1	2	1	23.3844	0.000274751	0.000215553	Infinity	1	E1-LPS-7D-01022023	E1-M1-LPS-7D-01022023	Enolase 1 OS=Saccharomyces cerevisiae (strain ATCC 204508 / S288c) OX=559292 GN=ENO1 PE=1 SV=3	214.895	109.647	913.828	718.807	0	0
P01111	NRAS	2	1	12.3001	3.9799e-05	8.55344e-05	Infinity	1	E1-LPS-7D-01022023	E1-M1-LPS-7D-01022023	GTPase NRas OS=Homo sapiens OX=9606 GN=NRAS PE=1 SV=1	474.628	715.242	1201.59	1130.59	0	0
P02794	FTH1	6	3	56.5834	0.000907411	0.000430606	13.8131	1	E1-LPS-7D-01022023	E1-M1-LPS-7D-01022023	Ferritin heavy chain OS=Homo sapiens OX=9606 GN=FTH1 PE=1 SV=2	1959.34	2461.2	4059.79	4079.19	250.272	338.949
P04179	SOD2	12	11	171.323	0.000309694	0.000224558	2.06783	1	E1-LPS-7D-01022023	E1-M1-LPS-7D-01022023	Superoxide dismutase [Mn]_ mitochondrial OS=Homo sapiens OX=9606 GN=SOD2 PE=1 SV=3	35659	34396.3	45875.6	48329.9	22439	23118.7
P05387	RPLP2	11	7	152.82	0.00205881	0.00068195	6.62303	0.999986	E1-LPS-7D-01022023	E1-M1-LPS-7D-01022023	60S acidic ribosomal protein P2 OS=Homo sapiens OX=9606 GN=RPLP2 PE=1 SV=1	14841.8	20471.9	31348.7	34560.8	5209.49	4742.08
P05388	RPLP0	18	14	185.576	0.008116	0.00143752	3.88784	0.982337	E1-LPS-7D-01022023	E1-M1-LPS-7D-01022023	60S acidic ribosomal protein P0 OS=Homo sapiens OX=9606 GN=RPLP0 PE=1 SV=1	15339.6	22271.1	20940.6	22652.6	6171.95	5040.77
P06748	NPM1	19	15	225.248	0.00380994	0.000932643	6.7303	0.999193	E1-LPS-7D-01022023	E1-M1-LPS-7D-01022023	Nucleophosmin OS=Homo sapiens OX=9606 GN=NPM1 PE=1 SV=2	25276.1	39189.5	43242.4	48152.8	6829.32	6750.33
P06899	H2BC11	13	1	137.003	0.00488631	0.00109485	9.83517	0.997315	E1-LPS-7D-01022023	E1-M1-LPS-7D-01022023	Histone H2B type 1-J OS=Homo sapiens OX=9606 GN=H2BC11 PE=1 SV=3	55.053	35.2352	437.286	388.787	32.8519	51.1399
P07307	ASGR2	2	1	10.1317	0.00319397	0.000849753	Infinity	0.9997	E1-LPS-7D-01022023	E1-M1-LPS-7D-01022023	Asialoglycoprotein receptor 2 OS=Homo sapiens OX=9606 GN=ASGR2 PE=1 SV=2	69.3018	21.6347	88.8891	82.4822	0	0
P07602	PSAP	17	9	163.529	0.00441321	0.00103097	5.17187	0.998316	E1-LPS-7D-01022023	E1-M1-LPS-7D-01022023	Prosaposin OS=Homo sapiens OX=9606 GN=PSAP PE=1 SV=2	5645.14	8077.71	19912.8	22057.4	4327.37	3787.74
P08473	MME	3	1	16.7952	2.35379e-05	7.39618e-05	Infinity	1	E1-LPS-7D-01022023	E1-M1-LPS-7D-01022023	Neprilysin OS=Homo sapiens OX=9606 GN=MME PE=1 SV=2	426.866	579.188	638.082	724.861	0	0
P09429	HMGB1	11	1	82.3561	0.00504234	0.0011078	4.88897	0.996919	E1-LPS-7D-01022023	E1-M1-LPS-7D-01022023	High mobility group protein B1 OS=Homo sapiens OX=9606 GN=HMGB1 PE=1 SV=3	1246.13	929.932	1933.43	1879.24	441.923	337.929
P09622	DLD	13	8	81.6296	0.00516315	0.00111577	30.8201	0.99659	E1-LPS-7D-01022023	E1-M1-LPS-7D-01022023	Dihydrolipoyl dehydrogenase_ mitochondrial OS=Homo sapiens OX=9606 GN=DLD PE=1 SV=2	3570.76	5272.16	6037.94	6529.08	120.051	287.702
P09651	HNRNPA1	14	9	147.876	0.00270365	0.000768545	4.49736	0.999895	E1-LPS-7D-01022023	E1-M1-LPS-7D-01022023	Heterogeneous nuclear ribonucleoprotein A1 OS=Homo sapiens OX=9606 GN=HNRNPA1 PE=1 SV=5	2256.04	2100.51	4753.56	3686.51	872.828	1003.84
P10515	DLAT	11	5	71.7148	0.0107753	0.00171802	6.28637	0.96109	E1-LPS-7D-01022023	E1-M1-LPS-7D-01022023	Dihydrolipoyllysine-residue acetyltransferase component of pyruvate dehydrogenase complex_ mitochondrial OS=Homo sapiens OX=9606 GN=DLAT PE=1 SV=3	2221.18	2685.54	3555.84	3813.16	415.15	757.068
P10644	PRKAR1A	3	2	24.05	0.00603059	0.00119444	66.8225	0.993627	E1-LPS-7D-01022023	E1-M1-LPS-7D-01022023	cAMP-dependent protein kinase type I-alpha regulatory subunit OS=Homo sapiens OX=9606 GN=PRKAR1A PE=1 SV=1	651.714	607.937	2101.97	2160.99	15.0182	48.777
P10916	MYL2	3	1	17.1086	0.000161989	0.000169963	Infinity	1	E1-LPS-7D-01022023	E1-M1-LPS-7D-01022023	Myosin regulatory light chain 2_ ventricular/cardiac muscle isoform OS=Homo sapiens OX=9606 GN=MYL2 PE=1 SV=3	474.078	926.711	1277.45	1369.62	0	0
P11172	UMPS	2	1	10.5736	0.0397109	0.00409408	207.289	0.68166	E1-LPS-7D-01022023	E1-M1-LPS-7D-01022023	Uridine 5'-monophosphate synthase OS=Homo sapiens OX=9606 GN=UMPS PE=1 SV=1	46.2678	160.325	939.992	921.542	8.98037	0
P11177	PDHB	11	7	83.384	0.000684333	0.000347436	3.79522	1	E1-LPS-7D-01022023	E1-M1-LPS-7D-01022023	Pyruvate dehydrogenase E1 component subunit beta_ mitochondrial OS=Homo sapiens OX=9606 GN=PDHB PE=1 SV=3	4385.57	4849.55	6524.99	6646.44	1614.24	1856.29
P11310	ACADM	4	1	23.5033	0.0064527	0.00124827	13.9855	0.991805	E1-LPS-7D-01022023	E1-M1-LPS-7D-01022023	Medium-chain specific acyl-CoA dehydrogenase_ mitochondrial OS=Homo sapiens OX=9606 GN=ACADM PE=1 SV=1	541.408	981.242	1636.99	1785.17	97.6237	147.071
P13987	CD59	5	3	57.2857	0.0168011	0.00234215	5.74335	0.899142	E1-LPS-7D-01022023	E1-M1-LPS-7D-01022023	CD59 glycoprotein OS=Homo sapiens OX=9606 GN=CD59 PE=1 SV=1	2615.91	2095.39	4628.28	4592.7	1052.54	552.963
P13995	MTHFD2	5	2	34.0256	0.0104915	0.00168944	28.7853	0.963636	E1-LPS-7D-01022023	E1-M1-LPS-7D-01022023	Bifunctional methylenetetrahydrofolate dehydrogenase/cyclohydrolase_ mitochondrial OS=Homo sapiens OX=9606 GN=MTHFD2 PE=1 SV=2	206.552	69.1216	305.09	306.15	10.0517	11.1828
P14324	FDPS	5	1	32.8948	0.00115907	0.000502824	8.32816	1	E1-LPS-7D-01022023	E1-M1-LPS-7D-01022023	Farnesyl pyrophosphate synthase OS=Homo sapiens OX=9606 GN=FDPS PE=1 SV=4	2483.95	3165.19	3334.97	3519.08	360.738	462.258
P15586	GNS	2	1	9.3331	0.000346808	0.000233728	Infinity	1	E1-LPS-7D-01022023	E1-M1-LPS-7D-01022023	N-acetylglucosamine-6-sulfatase OS=Homo sapiens OX=9606 GN=GNS PE=1 SV=3	85.4091	46.3287	153.428	165.944	0	0
P16104	H2AX	9	1	117.034	0.0213561	0.00270472	3.20163	0.849776	E1-LPS-7D-01022023	E1-M1-LPS-7D-01022023	Histone H2AX OS=Homo sapiens OX=9606 GN=H2AX PE=1 SV=2	1699.6	2744.44	3029.31	3150.49	927.472	1002.73
P16989	YBX3	14	8	121.784	0.00157364	0.000586398	3.6071	0.999999	E1-LPS-7D-01022023	E1-M1-LPS-7D-01022023	Y-box-binding protein 3 OS=Homo sapiens OX=9606 GN=YBX3 PE=1 SV=4	1328.1	1627.44	1503.05	1583.44	402.447	453.223
P19634	SLC9A1	2	1	10.1658	0.00255953	0.000751622	Infinity	0.999928	E1-LPS-7D-01022023	E1-M1-LPS-7D-01022023	Sodium/hydrogen exchanger 1 OS=Homo sapiens OX=9606 GN=SLC9A1 PE=1 SV=2	62.3358	20.1177	122.585	133.795	0	0
P20290	BTF3	8	7	51.1291	0.0268952	0.0031617	2.55141	0.792887	E1-LPS-7D-01022023	E1-M1-LPS-7D-01022023	Transcription factor BTF3 OS=Homo sapiens OX=9606 GN=BTF3 PE=1 SV=1	2661.73	4106.61	3681.93	3516.29	1516.99	1304.28
P20674	COX5A	8	4	71.3807	0.0271747	0.00316893	69.1525	0.790149	E1-LPS-7D-01022023	E1-M1-LPS-7D-01022023	Cytochrome c oxidase subunit 5A_ mitochondrial OS=Homo sapiens OX=9606 GN=COX5A PE=1 SV=2	920.141	925.61	4414.12	3422.02	101.407	11.9094
P22531	SPRR2E	3	1	20.1709	0.000534972	0.000293842	Infinity	1	E1-LPS-7D-01022023	E1-M1-LPS-7D-01022023	Small proline-rich protein 2E OS=Homo sapiens OX=9606 GN=SPRR2E PE=2 SV=2	382.061	154.305	1488.43	1109.62	0	0
P22695	UQCRC2	15	9	128.346	0.000274579	0.000215553	3.83631	1	E1-LPS-7D-01022023	E1-M1-LPS-7D-01022023	Cytochrome b-c1 complex subunit 2_ mitochondrial OS=Homo sapiens OX=9606 GN=UQCRC2 PE=1 SV=3	4202.46	4367.43	7725.42	8262.61	1982.96	2184.6
P23526	AHCY	11	5	102.483	0.000248114	0.000205703	3.67136	1	E1-LPS-7D-01022023	E1-M1-LPS-7D-01022023	Adenosylhomocysteinase OS=Homo sapiens OX=9606 GN=AHCY PE=1 SV=4	2529.24	2776.16	6394.3	6689.6	1833.64	1730.13
P26599	PTBP1	14	9	133.922	0.000311801	0.000224558	2.55234	1	E1-LPS-7D-01022023	E1-M1-LPS-7D-01022023	Polypyrimidine tract-binding protein 1 OS=Homo sapiens OX=9606 GN=PTBP1 PE=1 SV=2	3617.01	3343.25	7030.17	7028.69	2824.37	2683.86
P27708	CAD	5	4	32.3031	0.0139839	0.00204248	2.56918	0.929379	E1-LPS-7D-01022023	E1-M1-LPS-7D-01022023	CAD protein OS=Homo sapiens OX=9606 GN=CAD PE=1 SV=3	1759.16	2092.29	1902.91	2170.33	912.921	672.503
P28062	PSMB8	4	2	34.1086	0.010828	0.00172095	5.20934	0.960611	E1-LPS-7D-01022023	E1-M1-LPS-7D-01022023	Proteasome subunit beta type-8 OS=Homo sapiens OX=9606 GN=PSMB8 PE=1 SV=3	569.987	739.006	1027.99	1164.77	258.899	162.031
P29728	OAS2	11	6	76.7071	0.0034529	0.00088038	2.5563	0.999528	E1-LPS-7D-01022023	E1-M1-LPS-7D-01022023	2'-5'-oligoadenylate synthase 2 OS=Homo sapiens OX=9606 GN=OAS2 PE=1 SV=3	1578.44	1882.76	2613.38	2605.68	968.809	1072.84
P30048	PRDX3	9	6	93.5077	0.01694	0.00235304	2.24606	0.89763	E1-LPS-7D-01022023	E1-M1-LPS-7D-01022023	Thioredoxin-dependent peroxide reductase_ mitochondrial OS=Homo sapiens OX=9606 GN=PRDX3 PE=1 SV=3	13223.6	17664.1	16133.9	17269.5	8005.54	6866.4
P30086	PEBP1	6	4	69.8698	0.0203652	0.00263002	4.30412	0.860401	E1-LPS-7D-01022023	E1-M1-LPS-7D-01022023	Phosphatidylethanolamine-binding protein 1 OS=Homo sapiens OX=9606 GN=PEBP1 PE=1 SV=3	4960.12	7289.58	6299.67	7161.62	1968.78	1158.76
P30153	PPP2R1A	17	8	123.105	0.00847678	0.00147244	3.17277	0.979846	E1-LPS-7D-01022023	E1-M1-LPS-7D-01022023	Serine/threonine-protein phosphatase 2A 65 kDa regulatory subunit A alpha isoform OS=Homo sapiens OX=9606 GN=PPP2R1A PE=1 SV=4	1708.97	2422.06	2441.14	2507.47	819.732	739.98
P37198	NUP62	3	3	17.6022	0.00328754	0.000857787	4.28833	0.999644	E1-LPS-7D-01022023	E1-M1-LPS-7D-01022023	Nuclear pore glycoprotein p62 OS=Homo sapiens OX=9606 GN=NUP62 PE=1 SV=3	507.779	635.034	765.538	780.325	158.789	201.693
P42126	ECI1	2	2	11.8432	0.0368391	0.00386555	130.411	0.704113	E1-LPS-7D-01022023	E1-M1-LPS-7D-01022023	Enoyl-CoA delta isomerase 1_ mitochondrial OS=Homo sapiens OX=9606 GN=ECI1 PE=1 SV=1	393.576	595.686	761.111	781.025	11.8252	0
P46087	NOP2	3	2	15.9219	0.0203107	0.00263002	11.521	0.860988	E1-LPS-7D-01022023	E1-M1-LPS-7D-01022023	Probable 28S rRNA (cytosine(4447)-C(5))-methyltransferase OS=Homo sapiens OX=9606 GN=NOP2 PE=1 SV=2	1617.64	1030.6	1875.49	1720.33	229.558	82.5526
P46977	STT3A	6	3	31.8906	0.0160854	0.00226954	2.43444	0.906917	E1-LPS-7D-01022023	E1-M1-LPS-7D-01022023	Dolichyl-diphosphooligosaccharide--protein glycosyltransferase subunit STT3A OS=Homo sapiens OX=9606 GN=STT3A PE=1 SV=2	1012.3	1193.08	1338.49	1345.72	466.991	635.609
P48742	LHX1	2	1	21.9124	0.0456176	0.0044606	2.21142	0.639475	E1-LPS-7D-01022023	E1-M1-LPS-7D-01022023	LIM/homeobox protein Lhx1 OS=Homo sapiens OX=9606 GN=LHX1 PE=1 SV=2	2890.35	2114.11	4362.63	3279.81	1755.06	1700.84
P49023	PXN	4	3	20.4633	3.69461e-05	8.50803e-05	6.21301	1	E1-LPS-7D-01022023	E1-M1-LPS-7D-01022023	Paxillin OS=Homo sapiens OX=9606 GN=PXN PE=1 SV=3	1113.93	1131.52	2679.76	2880.86	437.68	457.316
P49257	LMAN1	8	5	60.1887	9.31541e-05	0.000123909	39.0226	1	E1-LPS-7D-01022023	E1-M1-LPS-7D-01022023	Protein ERGIC-53 OS=Homo sapiens OX=9606 GN=LMAN1 PE=1 SV=2	2019.61	2327.28	2293.81	2794.19	61.6922	68.6938
P49354	FNTA	4	3	20.2085	0.0183584	0.00247611	3.90709	0.882167	E1-LPS-7D-01022023	E1-M1-LPS-7D-01022023	Protein farnesyltransferase/geranylgeranyltransferase type-1 subunit alpha OS=Homo sapiens OX=9606 GN=FNTA PE=1 SV=1	6740.31	6365.66	8435.45	5670.28	1410.17	2200.12
P49588	AARS1	31	12	228.858	0.00908247	0.00154534	5.13367	0.975359	E1-LPS-7D-01022023	E1-M1-LPS-7D-01022023	Alanine--tRNA ligase_ cytoplasmic OS=Homo sapiens OX=9606 GN=AARS1 PE=1 SV=2	7532.74	12176.8	16517.4	18496.2	3536.52	3283.87
P49755	TMED10	8	5	73.5057	0.00461716	0.00106721	23.7975	0.99792	E1-LPS-7D-01022023	E1-M1-LPS-7D-01022023	Transmembrane emp24 domain-containing protein 10 OS=Homo sapiens OX=9606 GN=TMED10 PE=1 SV=2	4337.35	7047.4	5939.54	6475.3	351.376	170.31
P50579	METAP2	4	1	19.9652	2.65389e-05	7.99746e-05	Infinity	1	E1-LPS-7D-01022023	E1-M1-LPS-7D-01022023	Methionine aminopeptidase 2 OS=Homo sapiens OX=9606 GN=METAP2 PE=1 SV=1	380.573	521.654	703.062	617.57	0	0
P52209	PGD	11	6	103.137	0.0293749	0.00330612	2.6742	0.769089	E1-LPS-7D-01022023	E1-M1-LPS-7D-01022023	6-phosphogluconate dehydrogenase_ decarboxylating OS=Homo sapiens OX=9606 GN=PGD PE=1 SV=3	4694.36	6379.42	6420.46	6778.58	2009.31	2926.38
P52815	MRPL12	5	2	39.8276	0.0153759	0.00218539	8.32712	0.914579	E1-LPS-7D-01022023	E1-M1-LPS-7D-01022023	39S ribosomal protein L12_ mitochondrial OS=Homo sapiens OX=9606 GN=MRPL12 PE=1 SV=2	799.965	608.98	1123.43	1103.55	184.21	83.2275
P53365	ARFIP2	2	1	11.9578	0.002573	0.000751622	Infinity	0.999925	E1-LPS-7D-01022023	E1-M1-LPS-7D-01022023	Arfaptin-2 OS=Homo sapiens OX=9606 GN=ARFIP2 PE=1 SV=1	120.751	34.5847	264.291	211.05	0	0
P53367	ARFIP1	1	1	5.6045	0.0119837	0.00183848	3.33595	0.949696	E1-LPS-7D-01022023	E1-M1-LPS-7D-01022023	Arfaptin-1 OS=Homo sapiens OX=9606 GN=ARFIP1 PE=1 SV=2	921.717	1195.25	1233.32	1266.5	440.037	309.32
P53582	METAP1	1	1	4.8549	0.00134314	0.000541213	1356.3	1	E1-LPS-7D-01022023	E1-M1-LPS-7D-01022023	Methionine aminopeptidase 1 OS=Homo sapiens OX=9606 GN=METAP1 PE=1 SV=2	10.6788	25.0598	187.133	270.086	0.1069	0.230208
P53990	IST1	1	1	5.1284	4.88952e-05	8.88238e-05	Infinity	1	E1-LPS-7D-01022023	E1-M1-LPS-7D-01022023	IST1 homolog OS=Homo sapiens OX=9606 GN=IST1 PE=1 SV=1	23.6573	38.2113	6313.96	7097.95	0	0
P54802	NAGLU	4	1	29.263	0.0137209	0.00202315	9.59634	0.932127	E1-LPS-7D-01022023	E1-M1-LPS-7D-01022023	Alpha-N-acetylglucosaminidase OS=Homo sapiens OX=9606 GN=NAGLU PE=1 SV=2	1129.07	707.202	4808.33	3197.93	521.661	312.643
P55010	EIF5	4	3	23.5526	0.00654555	0.00125579	16.3514	0.991371	E1-LPS-7D-01022023	E1-M1-LPS-7D-01022023	Eukaryotic translation initiation factor 5 OS=Homo sapiens OX=9606 GN=EIF5 PE=1 SV=2	320.637	496.686	1416.27	1319.88	58.275	109.059
P55145	MANF	4	4	36.2219	0.0244502	0.00297026	2.49523	0.817406	E1-LPS-7D-01022023	E1-M1-LPS-7D-01022023	Mesencephalic astrocyte-derived neurotrophic factor OS=Homo sapiens OX=9606 GN=MANF PE=1 SV=3	4276.67	4623.8	4264.71	4845.13	1436.37	2214.54
P55735	SEC13	6	4	33.8622	0.00756982	0.00136873	3.78922	0.985827	E1-LPS-7D-01022023	E1-M1-LPS-7D-01022023	Protein SEC13 homolog OS=Homo sapiens OX=9606 GN=SEC13 PE=1 SV=3	1372.73	1716.73	2418	2175.03	515.335	696.796
P55786	NPEPPS	18	11	125.593	0.00122472	0.00051778	8.81602	1	E1-LPS-7D-01022023	E1-M1-LPS-7D-01022023	Puromycin-sensitive aminopeptidase OS=Homo sapiens OX=9606 GN=NPEPPS PE=1 SV=2	893.876	1213.53	978.469	1141.52	130.3	110.169
P60033	CD81	3	3	25.3094	0.00256659	0.000751622	11.336	0.999926	E1-LPS-7D-01022023	E1-M1-LPS-7D-01022023	CD81 antigen OS=Homo sapiens OX=9606 GN=CD81 PE=1 SV=1	3187.74	4298.08	3523.44	4226.85	412.75	270.939
P61026	RAB10	7	3	59.0269	0.00781283	0.00140393	4.75042	0.984317	E1-LPS-7D-01022023	E1-M1-LPS-7D-01022023	Ras-related protein Rab-10 OS=Homo sapiens OX=9606 GN=RAB10 PE=1 SV=1	586.456	443.93	1464.98	1423.8	358.67	249.441
P61086	UBE2K	5	3	42.1109	0.00660124	0.00126231	5.54497	0.991105	E1-LPS-7D-01022023	E1-M1-LPS-7D-01022023	Ubiquitin-conjugating enzyme E2 K OS=Homo sapiens OX=9606 GN=UBE2K PE=1 SV=3	1292.94	1276.15	1645.53	1706.9	227.38	377.208
P61758	VBP1	1	1	5.2726	0.00565092	0.00115668	12.475	0.995054	E1-LPS-7D-01022023	E1-M1-LPS-7D-01022023	Prefoldin subunit 3 OS=Homo sapiens OX=9606 GN=VBP1 PE=1 SV=4	1529.71	1389.93	2039.46	2245.3	229.539	113.929
P61970	NUTF2	5	5	59.5261	0.00582763	0.00117059	7.18884	0.994415	E1-LPS-7D-01022023	E1-M1-LPS-7D-01022023	Nuclear transport factor 2 OS=Homo sapiens OX=9606 GN=NUTF2 PE=1 SV=1	2180.61	2620.62	3549.08	3782.25	637.3	382.521
P62195	PSMC5	17	10	124.967	0.00334003	0.000864655	7.35467	0.99961	E1-LPS-7D-01022023	E1-M1-LPS-7D-01022023	26S proteasome regulatory subunit 8 OS=Homo sapiens OX=9606 GN=PSMC5 PE=1 SV=1	3542.48	5462.45	7593.57	8142.77	1072.43	1067.21
P62269	RPS18	8	3	80.4222	0.00237663	0.000740277	16.0554	0.999957	E1-LPS-7D-01022023	E1-M1-LPS-7D-01022023	40S ribosomal protein S18 OS=Homo sapiens OX=9606 GN=RPS18 PE=1 SV=3	1973.64	2390.05	3188.36	3588.26	265.627	156.45
P62314	SNRPD1	2	1	12.2617	4.1199e-05	8.55344e-05	Infinity	1	E1-LPS-7D-01022023	E1-M1-LPS-7D-01022023	Small nuclear ribonucleoprotein Sm D1 OS=Homo sapiens OX=9606 GN=SNRPD1 PE=1 SV=1	5785.23	9976.95	8335.17	8697.33	0	0
P62495	ETF1	5	2	33.9074	0.00128337	0.000530992	13.3537	1	E1-LPS-7D-01022023	E1-M1-LPS-7D-01022023	Eukaryotic peptide chain release factor subunit 1 OS=Homo sapiens OX=9606 GN=ETF1 PE=1 SV=3	788.498	1104.58	1174.98	1349.16	82.968	106.053
P62847	RPS24	3	1	29.5253	0.000124141	0.000142902	3786.43	1	E1-LPS-7D-01022023	E1-M1-LPS-7D-01022023	40S ribosomal protein S24 OS=Homo sapiens OX=9606 GN=RPS24 PE=1 SV=1	115.732	124.834	971.662	1082.21	0	0.54243
P62879	GNB2	6	1	34.8898	0.0430728	0.0042687	91.2513	0.657022	E1-LPS-7D-01022023	E1-M1-LPS-7D-01022023	Guanine nucleotide-binding protein G(I)/G(S)/G(T) subunit beta-2 OS=Homo sapiens OX=9606 GN=GNB2 PE=1 SV=3	531.544	460.929	651.957	543.233	13.0978	0
P63000	RAC1	8	2	89.9379	0.0029607	0.000806139	2.32133	0.999811	E1-LPS-7D-01022023	E1-M1-LPS-7D-01022023	Ras-related C3 botulinum toxin substrate 1 OS=Homo sapiens OX=9606 GN=RAC1 PE=1 SV=1	6445.4	5310.1	6126.35	6168.42	2654.46	2641.97
P63208	SKP1	4	4	26.6399	0.00141077	0.000552257	80.9369	1	E1-LPS-7D-01022023	E1-M1-LPS-7D-01022023	S-phase kinase-associated protein 1 OS=Homo sapiens OX=9606 GN=SKP1 PE=1 SV=2	814.954	1366.2	2363.14	2930.53	40.5742	24.8306
P63244	RACK1	11	9	116.757	0.0494789	0.00473854	2.22068	0.614521	E1-LPS-7D-01022023	E1-M1-LPS-7D-01022023	Receptor of activated protein C kinase 1 OS=Homo sapiens OX=9606 GN=RACK1 PE=1 SV=3	7606.38	9598.64	10285.6	10758.2	5699.89	3776.4
P63279	UBE2I	3	1	23.0982	3.18818e-05	8.42428e-05	Infinity	1	E1-LPS-7D-01022023	E1-M1-LPS-7D-01022023	SUMO-conjugating enzyme UBC9 OS=Homo sapiens OX=9606 GN=UBE2I PE=1 SV=1	231.127	167.03	350.537	360.102	0	0
P67812	SEC11A	4	3	26.078	0.0031024	0.000829691	2.94686	0.999748	E1-LPS-7D-01022023	E1-M1-LPS-7D-01022023	Signal peptidase complex catalytic subunit SEC11A OS=Homo sapiens OX=9606 GN=SEC11A PE=1 SV=1	662.92	727.036	1399.61	1356.43	515.898	419.349
P68036	UBE2L3	6	4	52.3609	0.0355476	0.00376059	15.8279	0.714656	E1-LPS-7D-01022023	E1-M1-LPS-7D-01022023	Ubiquitin-conjugating enzyme E2 L3 OS=Homo sapiens OX=9606 GN=UBE2L3 PE=1 SV=1	2640.7	4264.07	7324.82	8360.37	189.973	801.011
P68400	CSNK2A1	6	5	57.1294	0.0021802	0.000704102	5.3811	0.999978	E1-LPS-7D-01022023	E1-M1-LPS-7D-01022023	Casein kinase II subunit alpha OS=Homo sapiens OX=9606 GN=CSNK2A1 PE=1 SV=1	2267.19	3170.3	2762.83	2894.59	498.432	552.918
P68402	PAFAH1B2	5	3	49.2376	0.0339924	0.00365256	2.02926	0.727733	E1-LPS-7D-01022023	E1-M1-LPS-7D-01022023	Platelet-activating factor acetylhydrolase IB subunit alpha2 OS=Homo sapiens OX=9606 GN=PAFAH1B2 PE=1 SV=1	2011.24	2281.71	2265.08	2151.23	887.581	1288.73
P68431	H3C1	24	12	140.141	0.0136902	0.00202315	3.47828	0.932447	E1-LPS-7D-01022023	E1-M1-LPS-7D-01022023	Histone H3.1 OS=Homo sapiens OX=9606 GN=H3C12 PE=1 SV=2	23978.8	24660.3	27823.8	27875.8	9920.9	6092.68
P78539	SRPX	2	1	12.8009	0.00108291	0.000475956	Infinity	1	E1-LPS-7D-01022023	E1-M1-LPS-7D-01022023	Sushi repeat-containing protein SRPX OS=Homo sapiens OX=9606 GN=SRPX PE=1 SV=1	112.376	317.348	297.464	341.623	0	0
P82650	MRPS22	7	2	38.4157	0.0293477	0.00330612	23.2032	0.769344	E1-LPS-7D-01022023	E1-M1-LPS-7D-01022023	28S ribosomal protein S22_ mitochondrial OS=Homo sapiens OX=9606 GN=MRPS22 PE=1 SV=1	716.063	826.468	1631.81	1801.14	124.053	23.8989
P99999	CYCS	9	9	85.9907	0.00283995	0.000788025	3.65571	0.999855	E1-LPS-7D-01022023	E1-M1-LPS-7D-01022023	Cytochrome c OS=Homo sapiens OX=9606 GN=CYCS PE=1 SV=2	2880.32	3298.56	4337.35	4650.13	1366.46	1092.02
Q2M3V2	SOWAHA	4	1	32.7455	4.97643e-06	4.13269e-05	Infinity	1	E1-LPS-7D-01022023	E1-M1-LPS-7D-01022023	Ankyrin repeat domain-containing protein SOWAHA OS=Homo sapiens OX=9606 GN=SOWAHA PE=1 SV=4	50.4003	52.6676	230.535	267.721	0	0
Q3LXA3	TKFC	5	4	29.4057	0.00026198	0.000209555	3.36205	1	E1-LPS-7D-01022023	E1-M1-LPS-7D-01022023	Triokinase/FMN cyclase OS=Homo sapiens OX=9606 GN=TKFC PE=1 SV=2	2130.29	1983.67	2414.91	2210.84	702.59	673.283
Q3ZCX4	ZNF568	3	2	19.343	8.81521e-05	0.000120604	Infinity	1	E1-LPS-7D-01022023	E1-M1-LPS-7D-01022023	Zinc finger protein 568 OS=Homo sapiens OX=9606 GN=ZNF568 PE=2 SV=2	135.44	82.3636	1998.88	2437.12	0	0
Q5JRX3	PITRM1	13	7	80.7716	0.000371409	0.000242776	6.07226	1	E1-LPS-7D-01022023	E1-M1-LPS-7D-01022023	Presequence protease_ mitochondrial OS=Homo sapiens OX=9606 GN=PITRM1 PE=1 SV=3	1137.33	1060.79	1725.85	1749.03	260.74	311.515
Q5SW79	CEP170	2	1	10.8731	0.0274188	0.0031878	5.01215	0.78777	E1-LPS-7D-01022023	E1-M1-LPS-7D-01022023	Centrosomal protein of 170 kDa OS=Homo sapiens OX=9606 GN=CEP170 PE=1 SV=1	370.845	221.451	831.786	690.92	188.568	115.235
Q5VZ46	KIAA1614	4	1	33.6573	0.00166456	0.000612426	6.8153	0.999998	E1-LPS-7D-01022023	E1-M1-LPS-7D-01022023	Uncharacterized protein KIAA1614 OS=Homo sapiens OX=9606 GN=KIAA1614 PE=2 SV=3	6785.83	8769.45	8742.13	9978.23	1228.95	1517.86
Q6IEE8	SLFN12L	3	1	15.4599	0.00106498	0.000473489	Infinity	1	E1-LPS-7D-01022023	E1-M1-LPS-7D-01022023	Schlafen family member 12-like OS=Homo sapiens OX=9606 GN=SLFN12L PE=2 SV=4	46.9788	87.8904	62.6493	108.991	0	0
Q6IN84	MRM1	4	1	32.0297	0.0116968	0.00182049	81.0543	0.952474	E1-LPS-7D-01022023	E1-M1-LPS-7D-01022023	rRNA methyltransferase 1_ mitochondrial OS=Homo sapiens OX=9606 GN=MRM1 PE=1 SV=1	1713.48	3942.37	4453.71	6616.99	108.134	28.4499
Q6NUM9	RETSAT	3	1	16.7221	0.00178563	0.000636618	20.5622	0.999996	E1-LPS-7D-01022023	E1-M1-LPS-7D-01022023	All-trans-retinol 13_14-reductase OS=Homo sapiens OX=9606 GN=RETSAT PE=1 SV=2	636.756	1117.62	1129.86	1125.44	58.3587	51.3232
Q6NYC8	PPP1R18	7	4	38.551	0.00267915	0.000766329	2.55681	0.999901	E1-LPS-7D-01022023	E1-M1-LPS-7D-01022023	Phostensin OS=Homo sapiens OX=9606 GN=PPP1R18 PE=1 SV=1	307.913	318.271	772.08	809.651	277.535	341.098
Q6UWW8	CES3	4	1	24.7112	0.0403965	0.00412347	9.63117	0.676496	E1-LPS-7D-01022023	E1-M1-LPS-7D-01022023	Carboxylesterase 3 OS=Homo sapiens OX=9606 GN=CES3 PE=1 SV=1	34.7811	46.4081	76.1466	74.0959	12.2706	3.32902
Q6ZMR3	LDHAL6A	2	1	21.7077	0.000722966	0.000357992	14.6594	1	E1-LPS-7D-01022023	E1-M1-LPS-7D-01022023	L-lactate dehydrogenase A-like 6A OS=Homo sapiens OX=9606 GN=LDHAL6A PE=1 SV=1	3985.66	5404.65	6177.74	6611.63	481.233	391.203
Q6ZPA2	FLJ26174	2	1	11.3875	5.97234e-05	0.000100632	Infinity	1	E1-LPS-7D-01022023	E1-M1-LPS-7D-01022023	Putative uncharacterized protein FLJ26174 OS=Homo sapiens OX=9606 PE=2 SV=1	470.561	711.112	767.635	631.66	0	0
Q7L2H7	EIF3M	4	1	28.0501	0.0258657	0.00309068	Infinity	0.803087	E1-LPS-7D-01022023	E1-M1-LPS-7D-01022023	Eukaryotic translation initiation factor 3 subunit M OS=Homo sapiens OX=9606 GN=EIF3M PE=1 SV=1	0	11.5558	472.007	472.032	0	0
Q7L273	KCTD9	1	1	5.4937	0.000929733	0.000435862	31.9846	1	E1-LPS-7D-01022023	E1-M1-LPS-7D-01022023	BTB/POZ domain-containing protein KCTD9 OS=Homo sapiens OX=9606 GN=KCTD9 PE=1 SV=1	527.495	817.583	1349.41	1474.6	49.3488	38.9441
Q7RTR0	NLRP9	4	1	22.9105	1.02716e-05	5.24541e-05	Infinity	1	E1-LPS-7D-01022023	E1-M1-LPS-7D-01022023	NACHT_ LRR and PYD domains-containing protein 9 OS=Homo sapiens OX=9606 GN=NLRP9 PE=1 SV=1	519.537	531.628	705.152	908.876	0	0
Q8IUE6	H2AC21	6	1	74.5767	0.0122956	0.00187849	3.38049	0.94663	E1-LPS-7D-01022023	E1-M1-LPS-7D-01022023	Histone H2A type 2-B OS=Homo sapiens OX=9606 GN=H2AC21 PE=1 SV=3	6526.81	9843.79	11169.9	11526.6	3503.53	3210.44
Q8IV33	KIAA0825	2	1	12.3472	0.00107882	0.000475956	Infinity	1	E1-LPS-7D-01022023	E1-M1-LPS-7D-01022023	Uncharacterized protein KIAA0825 OS=Homo sapiens OX=9606 GN=KIAA0825 PE=1 SV=3	194.431	401.627	283.09	649.718	0	0
Q8IX21	SLF2	2	1	13.1471	0.000691653	0.000349625	Infinity	1	E1-LPS-7D-01022023	E1-M1-LPS-7D-01022023	SMC5-SMC6 complex localization factor protein 2 OS=Homo sapiens OX=9606 GN=SLF2 PE=1 SV=2	96.2658	42.436	268.396	247.192	0	0
Q8IY95	TMEM192	1	1	5.4922	0.0035633	0.000891603	11.4702	0.999437	E1-LPS-7D-01022023	E1-M1-LPS-7D-01022023	Transmembrane protein 192 OS=Homo sapiens OX=9606 GN=TMEM192 PE=1 SV=1	1185.94	1362.54	1417.97	1302.58	84.2316	152.952
Q8IZS8	CACNA2D3	6	1	32.8253	0.000164112	0.000169963	Infinity	1	E1-LPS-7D-01022023	E1-M1-LPS-7D-01022023	Voltage-dependent calcium channel subunit alpha-2/delta-3 OS=Homo sapiens OX=9606 GN=CACNA2D3 PE=1 SV=1	411.028	327.616	329.21	572.809	0	0
Q8N0S6	CENPL	2	1	17.1801	0.00307405	0.000825868	35.7216	0.999762	E1-LPS-7D-01022023	E1-M1-LPS-7D-01022023	Centromere protein L OS=Homo sapiens OX=9606 GN=CENPL PE=1 SV=2	275.041	407.912	3847.1	4311.07	150.222	78.1608
Q8N142	ADSS1	2	1	11.285	0.00570951	0.0011605	37.1658	0.994847	E1-LPS-7D-01022023	E1-M1-LPS-7D-01022023	Adenylosuccinate synthetase isozyme 1 OS=Homo sapiens OX=9606 GN=ADSS1 PE=1 SV=1	277.769	582.83	1603.05	1658.69	56.4819	31.2798
Q8NBI5	SLC43A3	2	1	15.2886	0.0030574	0.000825868	18.2796	0.999769	E1-LPS-7D-01022023	E1-M1-LPS-7D-01022023	Equilibrative nucleobase transporter 1 OS=Homo sapiens OX=9606 GN=SLC43A3 PE=1 SV=2	95.6015	112	1014.53	1633.12	57.4488	87.3925
Q8NBX0	SCCPDH	6	3	35.8545	0.000426368	0.00026228	3.055	1	E1-LPS-7D-01022023	E1-M1-LPS-7D-01022023	Saccharopine dehydrogenase-like oxidoreductase OS=Homo sapiens OX=9606 GN=SCCPDH PE=1 SV=1	976.483	1044.7	1121.34	1249.68	391.365	384.747
Q8TBZ2	MYCBPAP	4	2	23.1677	0.00387271	0.000941953	667.014	0.999121	E1-LPS-7D-01022023	E1-M1-LPS-7D-01022023	MYCBP-associated protein OS=Homo sapiens OX=9606 GN=MYCBPAP PE=1 SV=2	470.29	581.029	906.754	718.984	0	2.43734
Q8WVB3	HEXD	1	1	4.9753	8.92106e-05	0.000120604	Infinity	1	E1-LPS-7D-01022023	E1-M1-LPS-7D-01022023	Hexosaminidase D OS=Homo sapiens OX=9606 GN=HEXD PE=1 SV=3	684.747	932.154	740.672	1159.79	0	0
Q9BPU6	DPYSL5	3	1	25.8526	0.000452894	0.000269118	Infinity	1	E1-LPS-7D-01022023	E1-M1-LPS-7D-01022023	Dihydropyrimidinase-related protein 5 OS=Homo sapiens OX=9606 GN=DPYSL5 PE=1 SV=1	175.391	81.1193	388.347	429.545	0	0
Q9BPX5	ARPC5L	1	1	6.9181	0.00610973	0.00120601	13.915	0.993305	E1-LPS-7D-01022023	E1-M1-LPS-7D-01022023	Actin-related protein 2/3 complex subunit 5-like protein OS=Homo sapiens OX=9606 GN=ARPC5L PE=1 SV=1	668.053	1080.99	1115.3	1442.17	115.269	68.5238
Q9BTV4	TMEM43	6	3	36.7142	0.0101487	0.00165255	23.6936	0.966635	E1-LPS-7D-01022023	E1-M1-LPS-7D-01022023	Transmembrane protein 43 OS=Homo sapiens OX=9606 GN=TMEM43 PE=1 SV=1	989.14	1675.63	1630.86	1958.66	110.315	41.1818
Q9BVK6	TMED9	7	4	56.3904	0.0168631	0.00234798	2.65147	0.898467	E1-LPS-7D-01022023	E1-M1-LPS-7D-01022023	Transmembrane emp24 domain-containing protein 9 OS=Homo sapiens OX=9606 GN=TMED9 PE=1 SV=2	2645.49	3517.25	3926.7	3935.92	1671.55	1293.83
Q9BY32	ITPA	2	1	11.6866	0.0349355	0.00371349	16.9049	0.719753	E1-LPS-7D-01022023	E1-M1-LPS-7D-01022023	Inosine triphosphate pyrophosphatase OS=Homo sapiens OX=9606 GN=ITPA PE=1 SV=2	173.604	306.503	724.823	778.117	17.6845	71.2208
Q9BYM8	RBCK1	4	2	21.469	0.0172879	0.00237898	36.6757	0.893839	E1-LPS-7D-01022023	E1-M1-LPS-7D-01022023	RanBP-type and C3HC4-type zinc finger-containing protein 1 OS=Homo sapiens OX=9606 GN=RBCK1 PE=1 SV=2	361.338	304.324	471.841	550.098	23.213	4.65122
Q9C0B2	CFAP74	3	1	16.9043	5.4854e-06	4.19546e-05	Infinity	1	E1-LPS-7D-01022023	E1-M1-LPS-7D-01022023	Cilia- and flagella-associated protein 74 OS=Homo sapiens OX=9606 GN=CFAP74 PE=2 SV=3	255.766	299.281	340.356	375.794	0	0
Q9H0B6	KLC2	3	2	20.9279	0.0224571	0.00280746	3.54292	0.838104	E1-LPS-7D-01022023	E1-M1-LPS-7D-01022023	Kinesin light chain 2 OS=Homo sapiens OX=9606 GN=KLC2 PE=1 SV=1	567.828	515.516	952.581	943.262	337.295	197.813
Q9H1E3	NUCKS1	2	2	10.6309	0.0117242	0.00182231	2.06168	0.952211	E1-LPS-7D-01022023	E1-M1-LPS-7D-01022023	Nuclear ubiquitous casein and cyclin-dependent kinase substrate 1 OS=Homo sapiens OX=9606 GN=NUCKS1 PE=1 SV=1	215.881	226.858	355.047	380.11	198.867	157.714
Q9H3K6	BOLA2	1	1	7.1356	0.00455224	0.0010564	9.16976	0.998052	E1-LPS-7D-01022023	E1-M1-LPS-7D-01022023	BolA-like protein 2 OS=Homo sapiens OX=9606 GN=BOLA2B PE=1 SV=1	1300.53	2001.49	2823.37	3208.84	379.374	278.463
Q9H4E7	DEF6	5	3	27.177	0.000249469	0.000205703	7.95951	1	E1-LPS-7D-01022023	E1-M1-LPS-7D-01022023	Differentially expressed in FDCP 6 homolog OS=Homo sapiens OX=9606 GN=DEF6 PE=1 SV=1	748.072	680.155	1053.72	917.903	130.5	117.207
Q9H7L9	SUDS3	3	2	17.959	0.0264485	0.00311865	2.2789	0.79729	E1-LPS-7D-01022023	E1-M1-LPS-7D-01022023	Sin3 histone deacetylase corepressor complex component SDS3 OS=Homo sapiens OX=9606 GN=SUDS3 PE=1 SV=2	1523.75	2257.46	1976.49	2066.62	861.348	912.799
Q9H9J2	MRPL44	2	2	10.6321	0.00949754	0.00157791	20.9937	0.972079	E1-LPS-7D-01022023	E1-M1-LPS-7D-01022023	39S ribosomal protein L44_ mitochondrial OS=Homo sapiens OX=9606 GN=MRPL44 PE=1 SV=1	268.445	422.026	789.8	541.612	19.5026	43.917
Q9H9Q2	COPS7B	2	1	10.4582	2.2068e-05	7.26784e-05	Infinity	1	E1-LPS-7D-01022023	E1-M1-LPS-7D-01022023	COP9 signalosome complex subunit 7b OS=Homo sapiens OX=9606 GN=COPS7B PE=1 SV=1	260.179	334.009	801.035	979.185	0	0
Q9H082	RAB33B	3	1	18.9764	0.000862058	0.000417607	2.19437	1	E1-LPS-7D-01022023	E1-M1-LPS-7D-01022023	Ras-related protein Rab-33B OS=Homo sapiens OX=9606 GN=RAB33B PE=1 SV=1	1097.21	1013.35	1329.76	1346.7	632.271	587.421
Q9H089	LSG1	1	1	6.0333	1.46645e-05	6.05272e-05	Infinity	1	E1-LPS-7D-01022023	E1-M1-LPS-7D-01022023	Large subunit GTPase 1 homolog OS=Homo sapiens OX=9606 GN=LSG1 PE=1 SV=2	1247.42	1743.06	3459.13	3638.1	0	0
Q9HAV7	GRPEL1	3	1	19.1857	3.46059e-05	8.50803e-05	Infinity	1	E1-LPS-7D-01022023	E1-M1-LPS-7D-01022023	GrpE protein homolog 1_ mitochondrial OS=Homo sapiens OX=9606 GN=GRPEL1 PE=1 SV=2	1231.74	1842.91	1786.86	2095.85	0	0
Q9HB58	SP110	1	1	5.2194	0.00261083	0.000755085	7.67804	0.999917	E1-LPS-7D-01022023	E1-M1-LPS-7D-01022023	Sp110 nuclear body protein OS=Homo sapiens OX=9606 GN=SP110 PE=1 SV=5	280.849	290.365	1424.4	1708.89	164.775	243.31
Q9HCM2	PLXNA4	5	2	33.803	0.00323488	0.000855315	3.78136	0.999676	E1-LPS-7D-01022023	E1-M1-LPS-7D-01022023	Plexin-A4 OS=Homo sapiens OX=9606 GN=PLXNA4 PE=1 SV=4	2292.58	2655.42	2710.69	2767.42	824.418	624.296
Q9HD45	TM9SF3	5	4	35.5899	0.0269899	0.00316437	2.93102	0.791958	E1-LPS-7D-01022023	E1-M1-LPS-7D-01022023	Transmembrane 9 superfamily member 3 OS=Homo sapiens OX=9606 GN=TM9SF3 PE=1 SV=2	580.863	921.576	1547.59	1637.57	497.403	589.301
Q9NP72	RAB18	4	3	22.5248	0.00278124	0.000781054	5.84143	0.999874	E1-LPS-7D-01022023	E1-M1-LPS-7D-01022023	Ras-related protein Rab-18 OS=Homo sapiens OX=9606 GN=RAB18 PE=1 SV=1	2349.3	3054.32	2724.97	2731.58	394.054	540.058
Q9NS64	RPRM	2	1	17.6253	0.00506644	0.0011078	2.96692	0.996855	E1-LPS-7D-01022023	E1-M1-LPS-7D-01022023	Protein reprimo OS=Homo sapiens OX=9606 GN=RPRM PE=1 SV=1	1232.71	1512.06	1623.59	1601.33	487.729	599.23
Q9NX46	ADPRS	3	1	17.6288	0.000299319	0.000224558	Infinity	1	E1-LPS-7D-01022023	E1-M1-LPS-7D-01022023	ADP-ribosylhydrolase ARH3 OS=Homo sapiens OX=9606 GN=ADPRS PE=1 SV=1	365.828	187.734	616.884	461.421	0	0
Q9NXZ2	DDX43	3	1	15.5514	0.000215066	0.000193831	Infinity	1	E1-LPS-7D-01022023	E1-M1-LPS-7D-01022023	Probable ATP-dependent RNA helicase DDX43 OS=Homo sapiens OX=9606 GN=DDX43 PE=1 SV=2	239.624	446.578	348.66	408.904	0	0
Q9NYJ1	COA4	1	1	5.1844	0.00272054	0.00077027	16.9577	0.999891	E1-LPS-7D-01022023	E1-M1-LPS-7D-01022023	Cytochrome c oxidase assembly factor 4 homolog_ mitochondrial OS=Homo sapiens OX=9606 GN=COA4 PE=1 SV=2	594.84	717.71	817.148	874.711	35.3049	64.4647
Q9NZZ3	CHMP5	5	2	39.1749	0.00276245	0.000777655	5.93959	0.999879	E1-LPS-7D-01022023	E1-M1-LPS-7D-01022023	Charged multivesicular body protein 5 OS=Homo sapiens OX=9606 GN=CHMP5 PE=1 SV=1	978.624	1264.68	2722.24	2818.22	524.002	408.8
Q9P0M6	MACROH2A2	2	1	12.8032	0.000376288	0.000244405	21.3804	1	E1-LPS-7D-01022023	E1-M1-LPS-7D-01022023	Core histone macro-H2A.2 OS=Homo sapiens OX=9606 GN=MACROH2A2 PE=1 SV=3	238.092	228.519	587.065	550.154	22.4431	30.7466
Q9P0U1	TOMM7	1	1	6.7441	2.25625e-06	3.27899e-05	Infinity	1	E1-LPS-7D-01022023	E1-M1-LPS-7D-01022023	Mitochondrial import receptor subunit TOM7 homolog OS=Homo sapiens OX=9606 GN=TOMM7 PE=1 SV=1	60.9648	53.47	1559.02	1679.01	0	0
Q9P2R7	SUCLA2	2	2	11.2074	0.0453721	0.00444407	16.6622	0.641129	E1-LPS-7D-01022023	E1-M1-LPS-7D-01022023	Succinate--CoA ligase [ADP-forming] subunit beta_ mitochondrial OS=Homo sapiens OX=9606 GN=SUCLA2 PE=1 SV=3	332.708	359.853	556.07	531.787	56.5591	8.72992
Q9UBB4	ATXN10	5	3	30.878	0.00100593	0.00046031	10.6354	1	E1-LPS-7D-01022023	E1-M1-LPS-7D-01022023	Ataxin-10 OS=Homo sapiens OX=9606 GN=ATXN10 PE=1 SV=1	368.416	383.811	734.507	763.145	82.4059	58.4122
Q9UBE0	SAE1	4	1	24.0449	8.66129e-05	0.000120604	Infinity	1	E1-LPS-7D-01022023	E1-M1-LPS-7D-01022023	SUMO-activating enzyme subunit 1 OS=Homo sapiens OX=9606 GN=SAE1 PE=1 SV=1	337.05	584.982	2163.53	2020.61	0	0
Q9UBW8	COPS7A	3	1	14.6234	0.00124705	0.000523417	5.57846	1	E1-LPS-7D-01022023	E1-M1-LPS-7D-01022023	COP9 signalosome complex subunit 7a OS=Homo sapiens OX=9606 GN=COPS7A PE=1 SV=1	679.002	637.025	1160.49	979.128	172.452	211.098
Q9UBX0	HESX1	3	1	22.5013	0.0042729	0.00101307	2.78678	0.998558	E1-LPS-7D-01022023	E1-M1-LPS-7D-01022023	Homeobox expressed in ES cells 1 OS=Homo sapiens OX=9606 GN=HESX1 PE=1 SV=1	650.395	601.128	964.504	1005.46	314.167	392.729
Q9UIW2	PLXNA1	7	4	38.9888	0.00292931	0.000801343	24.9536	0.999823	E1-LPS-7D-01022023	E1-M1-LPS-7D-01022023	Plexin-A1 OS=Homo sapiens OX=9606 GN=PLXNA1 PE=1 SV=3	1814.19	2477.17	3417.39	3672.7	97.8773	186.254
Q9UJ70	NAGK	3	2	17.2609	0.0410171	0.0041569	3.48077	0.671883	E1-LPS-7D-01022023	E1-M1-LPS-7D-01022023	N-acetyl-D-glucosamine kinase OS=Homo sapiens OX=9606 GN=NAGK PE=1 SV=4	215.908	120.628	273.038	282.959	67.9809	91.7529
Q9UJS0	SLC25A13	7	3	47.2272	0.0146394	0.00210908	8.48011	0.922456	E1-LPS-7D-01022023	E1-M1-LPS-7D-01022023	Electrogenic aspartate/glutamate antiporter SLC25A13_ mitochondrial OS=Homo sapiens OX=9606 GN=SLC25A13 PE=1 SV=2	1200.58	1816.42	1882.21	1951.38	144.681	307.387
Q9UKM9	RALY	4	3	25.2896	0.0388363	0.00402069	3.0081	0.688357	E1-LPS-7D-01022023	E1-M1-LPS-7D-01022023	RNA-binding protein Raly OS=Homo sapiens OX=9606 GN=RALY PE=1 SV=1	636.043	592.586	1396.53	1120.33	527.421	309.273
Q9UKX7	NUP50	2	1	10.3494	0.010922	0.00172341	559.049	0.959753	E1-LPS-7D-01022023	E1-M1-LPS-7D-01022023	Nuclear pore complex protein Nup50 OS=Homo sapiens OX=9606 GN=NUP50 PE=1 SV=2	381.784	612.207	1445.33	1301.26	0	4.91296
Q9UM07	PADI4	4	1	22.6636	0.0123722	0.00188524	20.0921	0.94587	E1-LPS-7D-01022023	E1-M1-LPS-7D-01022023	Protein-arginine deiminase type-4 OS=Homo sapiens OX=9606 GN=PADI4 PE=1 SV=2	543.366	798.542	2821.08	3885.32	237.973	95.8104
Q9UNN8	PROCR	2	1	17.0125	0.00850018	0.00147281	9.6185	0.97968	E1-LPS-7D-01022023	E1-M1-LPS-7D-01022023	Endothelial protein C receptor OS=Homo sapiens OX=9606 GN=PROCR PE=1 SV=1	1550.85	2301.55	4276.04	4377.78	326.539	573.167
Q9UPZ9	CILK1	3	1	14.25	0.0281978	0.00322903	15.2394	0.780248	E1-LPS-7D-01022023	E1-M1-LPS-7D-01022023	Serine/threonine-protein kinase ICK OS=Homo sapiens OX=9606 GN=CILK1 PE=1 SV=1	435.03	426.627	1027.9	1135.78	29.1437	112.835
Q9Y2K7	KDM2A	4	1	16.0479	0.00441605	0.00103097	Infinity	0.998311	E1-LPS-7D-01022023	E1-M1-LPS-7D-01022023	Lysine-specific demethylase 2A OS=Homo sapiens OX=9606 GN=KDM2A PE=1 SV=3	219.26	40.8724	518.402	440.597	0	0
Q9Y2V2	CARHSP1	2	1	11.2636	0.00235479	0.000737941	20.531	0.99996	E1-LPS-7D-01022023	E1-M1-LPS-7D-01022023	Calcium-regulated heat-stable protein 1 OS=Homo sapiens OX=9606 GN=CARHSP1 PE=1 SV=2	692.013	872.871	1563.62	1458.77	93.7298	53.4812
Q9Y2Z0	SUGT1	5	1	26.9559	0.000439099	0.000265891	Infinity	1	E1-LPS-7D-01022023	E1-M1-LPS-7D-01022023	Protein SGT1 homolog OS=Homo sapiens OX=9606 GN=SUGT1 PE=1 SV=3	231.513	129.006	221.324	143.099	0	0
Q9Y3A6	TMED5	1	1	6.2869	0.00511643	0.00111188	16.1139	0.99672	E1-LPS-7D-01022023	E1-M1-LPS-7D-01022023	Transmembrane emp24 domain-containing protein 5 OS=Homo sapiens OX=9606 GN=TMED5 PE=1 SV=1	517.081	555.273	1261.02	1560.9	116.061	59.0627
Q9Y3B8	REXO2	6	1	33.5658	0.0151373	0.00216206	438.132	0.91714	E1-LPS-7D-01022023	E1-M1-LPS-7D-01022023	Oligoribonuclease_ mitochondrial OS=Homo sapiens OX=9606 GN=REXO2 PE=1 SV=3	718.721	1243.13	1484.86	1580.88	0	6.9973
Q9Y3D6	FIS1	1	1	6.0109	4.87678e-05	8.88238e-05	Infinity	1	E1-LPS-7D-01022023	E1-M1-LPS-7D-01022023	Mitochondrial fission 1 protein OS=Homo sapiens OX=9606 GN=FIS1 PE=1 SV=2	110.633	168.218	1496.05	1620.08	0	0
Q9Y3E5	PTRH2	2	1	11.3013	3.73213e-05	8.50803e-05	Infinity	1	E1-LPS-7D-01022023	E1-M1-LPS-7D-01022023	Peptidyl-tRNA hydrolase 2_ mitochondrial OS=Homo sapiens OX=9606 GN=PTRH2 PE=1 SV=1	324.576	228.694	621.498	701.699	0	0
Q9Y4Z0	LSM4	2	1	11.4618	0.0209138	0.00267199	2.20626	0.854505	E1-LPS-7D-01022023	E1-M1-LPS-7D-01022023	U6 snRNA-associated Sm-like protein LSm4 OS=Homo sapiens OX=9606 GN=LSM4 PE=1 SV=1	1602.98	2024.43	2109.87	2607.43	1027.85	1110.3
Q9Y5S9	RBM8A	2	1	11.9222	0.000174566	0.000174963	Infinity	1	E1-LPS-7D-01022023	E1-M1-LPS-7D-01022023	RNA-binding protein 8A OS=Homo sapiens OX=9606 GN=RBM8A PE=1 SV=1	323.222	177.84	476.849	468.759	0	0
Q9Y6A9	SPCS1	1	1	6.6275	0.0294967	0.00331022	353.192	0.767948	E1-LPS-7D-01022023	E1-M1-LPS-7D-01022023	Signal peptidase complex subunit 1 OS=Homo sapiens OX=9606 GN=SPCS1 PE=1 SV=5	855.094	558.864	2589.67	2232.98	13.6545	0
Q9Y6B6	SAR1B	4	1	24.7303	0.0397564	0.00409408	58.9153	0.681315	E1-LPS-7D-01022023	E1-M1-LPS-7D-01022023	GTP-binding protein SAR1b OS=Homo sapiens OX=9606 GN=SAR1B PE=1 SV=1	205.312	370.242	794.686	960.695	27.456	2.339
Q9Y6E0	STK24	8	3	43.6394	0.00436819	0.00102697	16.6146	0.998397	E1-LPS-7D-01022023	E1-M1-LPS-7D-01022023	Serine/threonine-protein kinase 24 OS=Homo sapiens OX=9606 GN=STK24 PE=1 SV=1	1464.48	2539.28	1975.71	2196.35	156.962	94.1461
Q9Y6G9	DYNC1LI1	6	3	34.0545	0.0340609	0.00365654	2.97475	0.727148	E1-LPS-7D-01022023	E1-M1-LPS-7D-01022023	Cytoplasmic dynein 1 light intermediate chain 1 OS=Homo sapiens OX=9606 GN=DYNC1LI1 PE=1 SV=3	483.484	346.329	605.629	527.759	151.155	229.848
Q9Y6M5	SLC30A1	1	1	5.8079	0.000393682	0.000252707	Infinity	1	E1-LPS-7D-01022023	E1-M1-LPS-7D-01022023	Zinc transporter 1 OS=Homo sapiens OX=9606 GN=SLC30A1 PE=1 SV=3	452.519	291.511	501.869	260.256	0	0
Q9Y6N9	USH1C	2	1	17.0462	0.0203817	0.00263002	Infinity	0.860223	E1-LPS-7D-01022023	E1-M1-LPS-7D-01022023	Harmonin OS=Homo sapiens OX=9606 GN=USH1C PE=1 SV=3	234.644	20.163	169.952	123.531	0	0
Q9Y277	VDAC3	5	1	30.4699	0.0202785	0.00263002	22.4303	0.861336	E1-LPS-7D-01022023	E1-M1-LPS-7D-01022023	Voltage-dependent anion-selective channel protein 3 OS=Homo sapiens OX=9606 GN=VDAC3 PE=1 SV=1	100.552	27.0968	94.5956	91.0454	4.48468	3.79167
Q9Y295	DRG1	2	1	15.2581	0.0169213	0.00235304	2.06043	0.897834	E1-LPS-7D-01022023	E1-M1-LPS-7D-01022023	Developmentally-regulated GTP-binding protein 1 OS=Homo sapiens OX=9606 GN=DRG1 PE=1 SV=1	910.911	1150.72	925.899	1136.37	498.012	502.883
Q9Y383	LUC7L2	7	2	49.9116	3.64238e-05	8.50803e-05	Infinity	1	E1-LPS-7D-01022023	E1-M1-LPS-7D-01022023	Putative RNA-binding protein Luc7-like 2 OS=Homo sapiens OX=9606 GN=LUC7L2 PE=1 SV=2	327.403	244.652	625.191	503.261	0	0
Q9Y512	SAMM50	3	2	18.201	0.0341824	0.00366282	2.54409	0.726112	E1-LPS-7D-01022023	E1-M1-LPS-7D-01022023	Sorting and assembly machinery component 50 homolog OS=Homo sapiens OX=9606 GN=SAMM50 PE=1 SV=3	931.798	1366.88	1279.78	1445.81	607.116	464.227
Q9Y680	FKBP7	1	1	5.6043	0.0276973	0.00320097	Infinity	0.785068	E1-LPS-7D-01022023	E1-M1-LPS-7D-01022023	Peptidyl-prolyl cis-trans isomerase FKBP7 OS=Homo sapiens OX=9606 GN=FKBP7 PE=1 SV=2	45.9476	118.879	28.9346	352.551	0	0
Q68CJ6	NUGGC	1	1	5.5693	0.0106755	0.0017096	7.06617	0.961992	E1-LPS-7D-01022023	E1-M1-LPS-7D-01022023	Nuclear GTPase SLIP-GC OS=Homo sapiens OX=9606 GN=NUGGC PE=2 SV=3	940.38	692.906	955.375	911.108	90.9596	173.184
Q86VR2	RETREG3	4	1	20.0806	0.0248862	0.00300192	44.9424	0.81296	E1-LPS-7D-01022023	E1-M1-LPS-7D-01022023	Reticulophagy regulator 3 OS=Homo sapiens OX=9606 GN=RETREG3 PE=1 SV=1	230.166	247.823	403.485	436.88	2.18157	16.5172
Q86YQ8	CPNE8	2	1	12.684	0.0280559	0.00322903	5.57215	0.781611	E1-LPS-7D-01022023	E1-M1-LPS-7D-01022023	Copine-8 OS=Homo sapiens OX=9606 GN=CPNE8 PE=1 SV=2	210.377	212.599	749.466	933.211	209.473	92.5072
Q96A33	CCDC47	6	2	43.3673	0.0384071	0.00398691	2.15365	0.691688	E1-LPS-7D-01022023	E1-M1-LPS-7D-01022023	PAT complex subunit CCDC47 OS=Homo sapiens OX=9606 GN=CCDC47 PE=1 SV=1	3751.73	4395.69	5108.24	5512.93	2023.12	2908.59
Q96AG4	LRRC59	8	5	73.0794	0.0140674	0.00204953	4.87014	0.928503	E1-LPS-7D-01022023	E1-M1-LPS-7D-01022023	Leucine-rich repeat-containing protein 59 OS=Homo sapiens OX=9606 GN=LRRC59 PE=1 SV=1	3084.02	3871.45	3612.32	4253.1	1031.15	583.881
Q96CP2	FLYWCH2	2	1	12.1394	2.7515e-05	7.99746e-05	Infinity	1	E1-LPS-7D-01022023	E1-M1-LPS-7D-01022023	FLYWCH family member 2 OS=Homo sapiens OX=9606 GN=FLYWCH2 PE=1 SV=1	1003.72	1464.51	1197.48	1289.52	0	0
Q96EK6	GNPNAT1	6	4	39.556	0.000707264	0.000354435	2.97509	1	E1-LPS-7D-01022023	E1-M1-LPS-7D-01022023	Glucosamine 6-phosphate N-acetyltransferase OS=Homo sapiens OX=9606 GN=GNPNAT1 PE=1 SV=1	2544.04	2919.83	3192.25	3347.27	1112.52	1085.57
Q96M96	FGD4	2	1	15.8596	0.0344382	0.00368344	3.55329	0.723942	E1-LPS-7D-01022023	E1-M1-LPS-7D-01022023	FYVE_ RhoGEF and PH domain-containing protein 4 OS=Homo sapiens OX=9606 GN=FGD4 PE=1 SV=2	370.102	204.447	382.24	394.936	96.1893	122.531
Q96T37	RBM15	4	1	22.8992	7.50374e-05	0.000118462	Infinity	1	E1-LPS-7D-01022023	E1-M1-LPS-7D-01022023	RNA-binding protein 15 OS=Homo sapiens OX=9606 GN=RBM15 PE=1 SV=2	119.851	74.1394	1615.56	1487.85	0	0
Q00169	PITPNA	5	2	26.4834	0.00718647	0.00131578	24.0522	0.98806	E1-LPS-7D-01022023	E1-M1-LPS-7D-01022023	Phosphatidylinositol transfer protein alpha isoform OS=Homo sapiens OX=9606 GN=PITPNA PE=1 SV=2	448.311	208.68	394.503	348.767	20.2717	10.6307
Q00653	NFKB2	4	2	20.7734	0.00988843	0.0016224	2.4784	0.968852	E1-LPS-7D-01022023	E1-M1-LPS-7D-01022023	Nuclear factor NF-kappa-B p100 subunit OS=Homo sapiens OX=9606 GN=NFKB2 PE=1 SV=4	839.558	633.602	937.084	903.261	384.942	357.61
Q01650	SLC7A5	5	2	27.9043	4.7913e-05	8.88238e-05	Infinity	1	E1-LPS-7D-01022023	E1-M1-LPS-7D-01022023	Large neutral amino acids transporter small subunit 1 OS=Homo sapiens OX=9606 GN=SLC7A5 PE=1 SV=2	162.659	125.979	353.774	462.599	0	0
Q04760	GLO1	5	4	41.5019	0.0270996	0.00316853	2.20467	0.790883	E1-LPS-7D-01022023	E1-M1-LPS-7D-01022023	Lactoylglutathione lyase OS=Homo sapiens OX=9606 GN=GLO1 PE=1 SV=4	1033	1350.96	1734.11	1960.12	919.729	755.907
Q06136	KDSR	1	1	10.9182	0.0460417	0.0044918	25.9976	0.636638	E1-LPS-7D-01022023	E1-M1-LPS-7D-01022023	3-ketodihydrosphingosine reductase OS=Homo sapiens OX=9606 GN=KDSR PE=1 SV=1	651.973	105.095	645.917	626.862	22.9293	26.0283
Q08378	GOLGA3	8	3	39.5503	0.0080544	0.00143562	3.36707	0.982748	E1-LPS-7D-01022023	E1-M1-LPS-7D-01022023	Golgin subfamily A member 3 OS=Homo sapiens OX=9606 GN=GOLGA3 PE=1 SV=2	1591.54	1713.95	2094.03	2290.62	537.123	765.091
Q08431	MFGE8	5	5	28.5266	0.00651871	0.00125271	10.9838	0.991497	E1-LPS-7D-01022023	E1-M1-LPS-7D-01022023	Lactadherin OS=Homo sapiens OX=9606 GN=MFGE8 PE=1 SV=3	480.209	620.204	591.622	627.304	36.86	74.1145
Q08945	SSRP1	10	4	79.5667	0.0105859	0.00169993	6.07277	0.962795	E1-LPS-7D-01022023	E1-M1-LPS-7D-01022023	FACT complex subunit SSRP1 OS=Homo sapiens OX=9606 GN=SSRP1 PE=1 SV=1	999.464	1356.5	1286.31	1409.46	160.466	283.445
Q12792	TWF1	2	1	12.1709	0.022401	0.00280555	7.10878	0.838696	E1-LPS-7D-01022023	E1-M1-LPS-7D-01022023	Twinfilin-1 OS=Homo sapiens OX=9606 GN=TWF1 PE=1 SV=3	408.74	182.665	887.184	797.534	123.996	112.995
Q13011	ECH1	7	3	43.0042	0.0156096	0.0022132	2.57904	0.912061	E1-LPS-7D-01022023	E1-M1-LPS-7D-01022023	Delta(3_5)-Delta(2_4)-dienoyl-CoA isomerase_ mitochondrial OS=Homo sapiens OX=9606 GN=ECH1 PE=1 SV=2	2348.55	3294.56	3018.81	3230.6	1305.17	1117.99
Q13233	MAP3K1	2	1	12.151	4.75226e-05	8.88238e-05	Infinity	1	E1-LPS-7D-01022023	E1-M1-LPS-7D-01022023	Mitogen-activated protein kinase kinase kinase 1 OS=Homo sapiens OX=9606 GN=MAP3K1 PE=1 SV=4	3305.29	5873.3	15985.4	17394.7	0	0
Q13405	MRPL49	3	3	20.066	0.00108895	0.000475956	14.1923	1	E1-LPS-7D-01022023	E1-M1-LPS-7D-01022023	39S ribosomal protein L49_ mitochondrial OS=Homo sapiens OX=9606 GN=MRPL49 PE=1 SV=1	701.06	1048.12	908.04	950.595	59.6804	71.2802
Q13492	PICALM	13	5	73.8489	0.00392352	0.000948359	6.19361	0.999059	E1-LPS-7D-01022023	E1-M1-LPS-7D-01022023	Phosphatidylinositol-binding clathrin assembly protein OS=Homo sapiens OX=9606 GN=PICALM PE=1 SV=2	611.758	831.908	1484.46	1622.22	283.793	217.801
Q13907	IDI1	2	1	13.2122	1.30555e-05	5.83799e-05	Infinity	1	E1-LPS-7D-01022023	E1-M1-LPS-7D-01022023	Isopentenyl-diphosphate Delta-isomerase 1 OS=Homo sapiens OX=9606 GN=IDI1 PE=1 SV=2	156.317	194.685	501.723	448.298	0	0
Q14011	CIRBP	2	1	11.4724	0.0110685	0.00174135	30.4117	0.958404	E1-LPS-7D-01022023	E1-M1-LPS-7D-01022023	Cold-inducible RNA-binding protein OS=Homo sapiens OX=9606 GN=CIRBP PE=1 SV=1	830.798	1283.79	1474.69	1653.27	78.745	24.1089
Q15019	SEPTIN2	12	7	88.7407	0.0137646	0.00202315	2.26057	0.931672	E1-LPS-7D-01022023	E1-M1-LPS-7D-01022023	Septin-2 OS=Homo sapiens OX=9606 GN=SEPTIN2 PE=1 SV=1	6161.36	8032.88	10513.7	10883.4	4499.19	4966.19
Q15046	KARS1	17	9	105.171	0.00281971	0.000788025	4.55667	0.999862	E1-LPS-7D-01022023	E1-M1-LPS-7D-01022023	Lysine--tRNA ligase OS=Homo sapiens OX=9606 GN=KARS1 PE=1 SV=3	2087.63	2828.16	2659.53	2929	578.132	648.317
Q15056	EIF4H	6	5	45.5156	0.00164968	0.000610821	11.9149	0.999998	E1-LPS-7D-01022023	E1-M1-LPS-7D-01022023	Eukaryotic translation initiation factor 4H OS=Homo sapiens OX=9606 GN=EIF4H PE=1 SV=5	3896.02	6059.58	4786.26	5530.63	410.928	454.952
Q15121	PEA15	3	1	11.516	0.00257184	0.000751622	3.292	0.999925	E1-LPS-7D-01022023	E1-M1-LPS-7D-01022023	Astrocytic phosphoprotein PEA-15 OS=Homo sapiens OX=9606 GN=PEA15 PE=1 SV=2	873.966	763.743	1254.21	1202.59	337.551	408.743
Q15181	PPA1	14	11	107.766	0.00909154	0.00154534	3.26936	0.975289	E1-LPS-7D-01022023	E1-M1-LPS-7D-01022023	Inorganic pyrophosphatase OS=Homo sapiens OX=9606 GN=PPA1 PE=1 SV=2	4015.09	5948.6	5055.13	5196.05	1494.01	1641.53
Q15185	PTGES3	4	3	30.493	0.000437259	0.000265891	5.70274	1	E1-LPS-7D-01022023	E1-M1-LPS-7D-01022023	Prostaglandin E synthase 3 OS=Homo sapiens OX=9606 GN=PTGES3 PE=1 SV=1	207.952	210.812	673.075	707.015	132.169	109.836
Q15257	PTPA	3	1	16.2948	0.000330279	0.000224558	Infinity	1	E1-LPS-7D-01022023	E1-M1-LPS-7D-01022023	Serine/threonine-protein phosphatase 2A activator OS=Homo sapiens OX=9606 GN=PTPA PE=1 SV=3	121.947	285.732	2385.2	2373.51	0	0
Q15286	RAB35	3	1	22.552	0.0408297	0.00415674	6.16725	0.673269	E1-LPS-7D-01022023	E1-M1-LPS-7D-01022023	Ras-related protein Rab-35 OS=Homo sapiens OX=9606 GN=RAB35 PE=1 SV=1	66.0566	44.5564	152.293	75.155	14.1917	22.6883
Q15363	TMED2	4	2	32.6905	0.00372094	0.00091849	6.12287	0.999288	E1-LPS-7D-01022023	E1-M1-LPS-7D-01022023	Transmembrane emp24 domain-containing protein 2 OS=Homo sapiens OX=9606 GN=TMED2 PE=1 SV=1	1407.89	2050.42	2612.7	3065.69	448.33	479.075
Q15404	RSU1	3	3	18.5499	0.00138766	0.000550426	13.8072	1	E1-LPS-7D-01022023	E1-M1-LPS-7D-01022023	Ras suppressor protein 1 OS=Homo sapiens OX=9606 GN=RSU1 PE=1 SV=3	902.895	1414.62	1540.06	1566.7	116.505	108.505
Q15459	SF3A1	6	4	35.8647	0.00390215	0.000947132	8.43789	0.999086	E1-LPS-7D-01022023	E1-M1-LPS-7D-01022023	Splicing factor 3A subunit 1 OS=Homo sapiens OX=9606 GN=SF3A1 PE=1 SV=1	455.304	525.83	822.268	878.556	77.014	124.556
Q15582	TGFBI	2	1	10.7351	0.0281893	0.00322903	175.879	0.780329	E1-LPS-7D-01022023	E1-M1-LPS-7D-01022023	Transforming growth factor-beta-induced protein ig-h3 OS=Homo sapiens OX=9606 GN=TGFBI PE=1 SV=1	522.36	920.113	789.595	964.115	9.97111	0
Q15771	RAB30	2	1	14.1317	0.00623631	0.00121653	12.8337	0.99277	E1-LPS-7D-01022023	E1-M1-LPS-7D-01022023	Ras-related protein Rab-30 OS=Homo sapiens OX=9606 GN=RAB30 PE=1 SV=2	196.741	253.688	400.412	621.898	30.6435	49.0145
Q16531	DDB1	6	4	34.6925	0.0186303	0.00249255	2.02405	0.879204	E1-LPS-7D-01022023	E1-M1-LPS-7D-01022023	DNA damage-binding protein 1 OS=Homo sapiens OX=9606 GN=DDB1 PE=1 SV=1	1181.87	1217.32	1613.05	1709.61	710.606	930.985
Q16658	FSCN1	10	5	64.648	0.0022848	0.000725788	4.5911	0.999968	E1-LPS-7D-01022023	E1-M1-LPS-7D-01022023	Fascin OS=Homo sapiens OX=9606 GN=FSCN1 PE=1 SV=3	1853.86	2139.72	2365.2	2534.38	462.265	604.925
Q16795	NDUFA9	8	3	44.5895	0.00839985	0.00146514	31.3603	0.980389	E1-LPS-7D-01022023	E1-M1-LPS-7D-01022023	NADH dehydrogenase [ubiquinone] 1 alpha subcomplex subunit 9_ mitochondrial OS=Homo sapiens OX=9606 GN=NDUFA9 PE=1 SV=2	660.286	650.518	2615.69	2709.76	43.7429	126.072
Q92542	NCSTN	4	4	22.635	0.0235691	0.00290278	3.31748	0.826483	E1-LPS-7D-01022023	E1-M1-LPS-7D-01022023	Nicastrin OS=Homo sapiens OX=9606 GN=NCSTN PE=1 SV=2	502.224	764.408	844.27	1046.56	314.359	255.599
Q92575	UBXN4	3	1	22.1764	0.00811187	0.00143752	18.0596	0.982365	E1-LPS-7D-01022023	E1-M1-LPS-7D-01022023	UBX domain-containing protein 4 OS=Homo sapiens OX=9606 GN=UBXN4 PE=1 SV=2	287.528	383.029	421.021	414.18	33.1151	13.1319
Q92598	HSPH1	16	8	100.334	0.00424228	0.00101169	5.34421	0.998608	E1-LPS-7D-01022023	E1-M1-LPS-7D-01022023	Heat shock protein 105 kDa OS=Homo sapiens OX=9606 GN=HSPH1 PE=1 SV=1	1007.96	1317.82	1234.06	1542.88	227.928	291.688
Q92665	MRPS31	5	1	25.8033	0.000116657	0.000138397	Infinity	1	E1-LPS-7D-01022023	E1-M1-LPS-7D-01022023	28S ribosomal protein S31_ mitochondrial OS=Homo sapiens OX=9606 GN=MRPS31 PE=1 SV=3	841.696	1534.26	1382.7	1669.91	0	0
Q92734	TFG	6	3	42.0862	0.00339394	0.000872987	21.9402	0.999572	E1-LPS-7D-01022023	E1-M1-LPS-7D-01022023	Protein TFG OS=Homo sapiens OX=9606 GN=TFG PE=1 SV=2	360.47	488.41	824.555	945.938	52.4708	28.2255
Q99459	CDC5L	3	2	15.6131	0.0185946	0.00249064	2.12806	0.879593	E1-LPS-7D-01022023	E1-M1-LPS-7D-01022023	Cell division cycle 5-like protein OS=Homo sapiens OX=9606 GN=CDC5L PE=1 SV=2	714.36	952.106	1018.03	1051.22	465.381	506.985
Q99584	S100A13	5	2	39.5058	0.0018364	0.000639804	10.6612	0.999995	E1-LPS-7D-01022023	E1-M1-LPS-7D-01022023	Protein S100-A13 OS=Homo sapiens OX=9606 GN=S100A13 PE=1 SV=1	2162.63	2660.06	2384.33	2887.86	201.221	293.302
Q99615	DNAJC7	1	1	5.4906	8.6499e-05	0.000120604	Infinity	1	E1-LPS-7D-01022023	E1-M1-LPS-7D-01022023	DnaJ homolog subfamily C member 7 OS=Homo sapiens OX=9606 GN=DNAJC7 PE=1 SV=2	645.269	1111.76	2325.94	2859.42	0	0
Q99797	MIPEP	3	1	24.0894	0.0411113	0.0041569	11.8061	0.671189	E1-LPS-7D-01022023	E1-M1-LPS-7D-01022023	Mitochondrial intermediate peptidase OS=Homo sapiens OX=9606 GN=MIPEP PE=1 SV=2	1099.2	1395.61	1785.63	1986.05	261.423	58.0452
A0A1B0GVG6	TEX54	2	1	10.296	7.01068e-06	4.79462e-05	Infinity	1	M1-LPS-7D-01022023	E1-M1-LPS-7D-01022023	Testis-expressed protein 54 OS=Homo sapiens OX=9606 GN=TEX54 PE=2 SV=1	674.741	831.57	452.421	421.539	0	0
A0A1W2PPW3	TAF11L12	1	1	5.0885	4.39822e-05	8.81641e-05	Infinity	1	M1-LPS-7D-01022023	E1-M1-LPS-7D-01022023	TATA-box-binding protein-associated factor 11-like protein 12 OS=Homo sapiens OX=9606 GN=TAF11L12 PE=2 SV=1	3998	6818.67	5239.85	5254.84	0	0
A1L0T0	ILVBL	1	1	5.8156	0.0346892	0.00369668	217.163	0.721822	M1-LPS-7D-01022023	E1-M1-LPS-7D-01022023	2-hydroxyacyl-CoA lyase 2 OS=Homo sapiens OX=9606 GN=ILVBL PE=1 SV=2	1367.77	2054.67	1065.64	1026.5	0	15.7598
O00193	SMAP	1	1	5.0371	3.95309e-06	4.13269e-05	Infinity	1	M1-LPS-7D-01022023	E1-M1-LPS-7D-01022023	Small acidic protein OS=Homo sapiens OX=9606 GN=SMAP PE=1 SV=1	2311.74	2842.96	1292.16	1357.11	0	0
O00244	ATOX1	3	3	29.1383	0.0126327	0.00192043	3.14865	0.943268	M1-LPS-7D-01022023	E1-M1-LPS-7D-01022023	Copper transport protein ATOX1 OS=Homo sapiens OX=9606 GN=ATOX1 PE=1 SV=1	2949.64	4096.27	2060.02	2466.68	1175.28	1062.48
O00425	IGF2BP3	15	5	103.411	0.00713193	0.001312	2.30391	0.988363	M1-LPS-7D-01022023	E1-M1-LPS-7D-01022023	Insulin-like growth factor 2 mRNA-binding protein 3 OS=Homo sapiens OX=9606 GN=IGF2BP3 PE=1 SV=2	2077.46	2594.39	1793.66	1921.2	988.582	1039.22
O00487	PSMD14	6	5	57.798	0.0325841	0.00353389	2.64912	0.739941	M1-LPS-7D-01022023	E1-M1-LPS-7D-01022023	26S proteasome non-ATPase regulatory subunit 14 OS=Homo sapiens OX=9606 GN=PSMD14 PE=1 SV=1	5690.89	9030.99	5603.55	6295.51	2843.48	2713.8
O00560	SDCBP	18	15	172.265	0.0290242	0.00328574	2.53636	0.772388	M1-LPS-7D-01022023	E1-M1-LPS-7D-01022023	Syntenin-1 OS=Homo sapiens OX=9606 GN=SDCBP PE=1 SV=1	18089.8	25766.1	13854.7	17249.3	8307.29	8983.58
O14579	COPE	9	7	61.6061	0.0192779	0.00255566	3.62923	0.872163	M1-LPS-7D-01022023	E1-M1-LPS-7D-01022023	Coatomer subunit epsilon OS=Homo sapiens OX=9606 GN=COPE PE=1 SV=3	1742.88	1931.06	1665.68	1557.91	367.421	644.9
O15212	PFDN6	5	3	30.35	0.0362575	0.00381959	2.15881	0.708826	M1-LPS-7D-01022023	E1-M1-LPS-7D-01022023	Prefoldin subunit 6 OS=Homo sapiens OX=9606 GN=PFDN6 PE=1 SV=1	1503.55	2200.38	1480.21	1567	831.402	884.325
O15498	YKT6	7	2	61.2364	0.00501519	0.0011078	4.10473	0.99699	M1-LPS-7D-01022023	E1-M1-LPS-7D-01022023	Synaptobrevin homolog YKT6 OS=Homo sapiens OX=9606 GN=YKT6 PE=1 SV=1	1397.93	1940.2	1444.03	1566.64	368.808	444.431
O43248	HOXC11	3	2	20.7173	0.0230158	0.00284973	4.26591	0.832243	M1-LPS-7D-01022023	E1-M1-LPS-7D-01022023	Homeobox protein Hox-C11 OS=Homo sapiens OX=9606 GN=HOXC11 PE=1 SV=1	3666.73	2806.47	1253	1129.14	967.381	550.045
O60551	NMT2	5	2	31.7484	0.00619235	0.00121407	3.59879	0.992958	M1-LPS-7D-01022023	E1-M1-LPS-7D-01022023	Glycylpeptide N-tetradecanoyltransferase 2 OS=Homo sapiens OX=9606 GN=NMT2 PE=1 SV=1	1146.65	1452.94	717.955	868.898	388.678	333.672
O60749	SNX2	7	1	53.6659	1.00007e-05	5.24541e-05	651.056	1	M1-LPS-7D-01022023	E1-M1-LPS-7D-01022023	Sorting nexin-2 OS=Homo sapiens OX=9606 GN=SNX2 PE=1 SV=2	695.285	763.572	731.356	645.186	1.23796	1.00279
O60762	DPM1	3	1	22.2315	7.21828e-05	0.000116559	Infinity	1	M1-LPS-7D-01022023	E1-M1-LPS-7D-01022023	Dolichol-phosphate mannosyltransferase subunit 1 OS=Homo sapiens OX=9606 GN=DPM1 PE=1 SV=1	820.087	1188.14	573.773	807.511	0	0
O60888	CUTA	2	1	12.25	0.0109036	0.00172341	7.70531	0.959921	M1-LPS-7D-01022023	E1-M1-LPS-7D-01022023	Protein CutA OS=Homo sapiens OX=9606 GN=CUTA PE=1 SV=2	4965.54	7587.5	2764.33	3272.11	1010.01	619.134
O75054	IGSF3	3	1	19.7704	0.000193269	0.000181211	Infinity	1	M1-LPS-7D-01022023	E1-M1-LPS-7D-01022023	Immunoglobulin superfamily member 3 OS=Homo sapiens OX=9606 GN=IGSF3 PE=2 SV=3	388.1	351.476	166.149	93.8036	0	0
O75083	WDR1	15	12	115.735	0.019873	0.00261144	2.37008	0.865714	M1-LPS-7D-01022023	E1-M1-LPS-7D-01022023	WD repeat-containing protein 1 OS=Homo sapiens OX=9606 GN=WDR1 PE=1 SV=4	4137.71	5628.19	2368.72	2783.78	2116.54	2003.95
O75352	MPDU1	1	1	6.6093	0.0382942	0.00398229	187.155	0.692569	M1-LPS-7D-01022023	E1-M1-LPS-7D-01022023	Mannose-P-dolichol utilization defect 1 protein OS=Homo sapiens OX=9606 GN=MPDU1 PE=1 SV=2	1415.83	1939.44	1420.33	1051.07	17.9277	0
O75608	LYPLA1	2	1	11.6795	2.8607e-05	8.11206e-05	Infinity	1	M1-LPS-7D-01022023	E1-M1-LPS-7D-01022023	Acyl-protein thioesterase 1 OS=Homo sapiens OX=9606 GN=LYPLA1 PE=1 SV=1	502.018	360.842	359.252	345.52	0	0
O75643	SNRNP200	8	5	50.0021	0.00511376	0.00111188	2.96584	0.996727	M1-LPS-7D-01022023	E1-M1-LPS-7D-01022023	U5 small nuclear ribonucleoprotein 200 kDa helicase OS=Homo sapiens OX=9606 GN=SNRNP200 PE=1 SV=2	1145.96	1427.44	758.639	885.091	437.242	430.438
O76003	GLRX3	4	2	27.0895	0.0210519	0.00268083	6.57111	0.853026	M1-LPS-7D-01022023	E1-M1-LPS-7D-01022023	Glutaredoxin-3 OS=Homo sapiens OX=9606 GN=GLRX3 PE=1 SV=2	990.196	1977.2	730.348	878.54	255.588	195.994
O94766	B3GAT3	1	1	6.0066	0.0101684	0.00165345	14.9792	0.966465	M1-LPS-7D-01022023	E1-M1-LPS-7D-01022023	Galactosylgalactosylxylosylprotein 3-beta-glucuronosyltransferase 3 OS=Homo sapiens OX=9606 GN=B3GAT3 PE=1 SV=2	1460.35	2064.97	1173.24	1046.99	69.7944	165.553
O94808	GFPT2	7	2	46.3876	0.00735974	0.00134117	3.87535	0.987073	M1-LPS-7D-01022023	E1-M1-LPS-7D-01022023	Glutamine--fructose-6-phosphate aminotransferase [isomerizing] 2 OS=Homo sapiens OX=9606 GN=GFPT2 PE=1 SV=3	1324.8	2014.72	1693.5	1544.95	436.782	424.953
O94851	MICAL2	3	1	14.8858	0.00150264	0.000572792	2.89533	0.999999	M1-LPS-7D-01022023	E1-M1-LPS-7D-01022023	[F-actin]-monooxygenase MICAL2 OS=Homo sapiens OX=9606 GN=MICAL2 PE=1 SV=2	1485.24	1603.93	1550.22	1369.8	498.853	568.096
O94887	FARP2	10	1	54.8856	0.00424642	0.00101169	22.5495	0.998601	M1-LPS-7D-01022023	E1-M1-LPS-7D-01022023	FERM_ ARHGEF and pleckstrin domain-containing protein 2 OS=Homo sapiens OX=9606 GN=FARP2 PE=1 SV=3	1621.66	1644.82	1472.31	1432.34	43.6116	101.247
O95168	NDUFB4	2	1	11.5183	0.000583027	0.000308112	2.64751	1	M1-LPS-7D-01022023	E1-M1-LPS-7D-01022023	NADH dehydrogenase [ubiquinone] 1 beta subcomplex subunit 4 OS=Homo sapiens OX=9606 GN=NDUFB4 PE=1 SV=3	1881.18	1879.08	1526.66	1583.77	751.638	668.665
O95336	PGLS	9	5	61.0138	0.00945841	0.00157667	3.1757	0.972395	M1-LPS-7D-01022023	E1-M1-LPS-7D-01022023	6-phosphogluconolactonase OS=Homo sapiens OX=9606 GN=PGLS PE=1 SV=2	2984.15	4124.18	2085.85	2185.29	1047.34	1191.01
O95373	IPO7	5	4	33.5896	0.0303754	0.00338203	11.3313	0.759802	M1-LPS-7D-01022023	E1-M1-LPS-7D-01022023	Importin-7 OS=Homo sapiens OX=9606 GN=IPO7 PE=1 SV=1	1247.84	2155.29	714.09	1174.7	217.557	82.7714
O95782	AP2A1	14	7	79.2183	0.0428748	0.00425647	5.63021	0.658427	M1-LPS-7D-01022023	E1-M1-LPS-7D-01022023	AP-2 complex subunit alpha-1 OS=Homo sapiens OX=9606 GN=AP2A1 PE=1 SV=3	3389.15	5938.43	3931.04	4224.37	1177.6	479.1
O95837	GNA14	2	1	11.513	0.0184823	0.00247995	41.607	0.880817	M1-LPS-7D-01022023	E1-M1-LPS-7D-01022023	Guanine nucleotide-binding protein subunit alpha-14 OS=Homo sapiens OX=9606 GN=GNA14 PE=1 SV=1	1222.76	1662.94	1236.03	1591.01	10.0521	59.3041
P0CF97	FAM200B	3	1	15.5531	0.0467667	0.00454142	2.46754	0.631845	M1-LPS-7D-01022023	E1-M1-LPS-7D-01022023	Protein FAM200B OS=Homo sapiens OX=9606 GN=FAM200B PE=3 SV=1	1222.87	1693.24	622.289	694.608	711.879	469.914
P0DPH7	TUBA3C	23	2	315.12	0.000727856	0.000358572	33.8391	1	M1-LPS-7D-01022023	E1-M1-LPS-7D-01022023	Tubulin alpha-3C chain OS=Homo sapiens OX=9606 GN=TUBA3C PE=1 SV=1	974.254	1211.19	714.933	805.803	25.4331	39.1502
P00403	MT-CO2	4	2	39.1104	0.00286118	0.000792025	18.8978	0.999848	M1-LPS-7D-01022023	E1-M1-LPS-7D-01022023	Cytochrome c oxidase subunit 2 OS=Homo sapiens OX=9606 GN=MT-CO2 PE=1 SV=1	6516.49	10280.5	6485.65	8098.57	347.28	541.551
P00742	F10	2	1	21.8682	0.0239813	0.00293394	3.58147	0.822221	M1-LPS-7D-01022023	E1-M1-LPS-7D-01022023	Coagulation factor X OS=Homo sapiens OX=9606 GN=F10 PE=1 SV=2	28290.9	38061.9	17425	18004.2	7160.06	11366.6
P06733	ENO1	46	28	593.157	0.00146236	0.000562975	11.6186	0.999999	M1-LPS-7D-01022023	E1-M1-LPS-7D-01022023	Alpha-enolase OS=Homo sapiens OX=9606 GN=ENO1 PE=1 SV=2	70709.8	107186	63629.4	71389.6	7628.33	7682.98
P07108	DBI	3	3	32.4611	0.00272297	0.00077027	5.77143	0.99989	M1-LPS-7D-01022023	E1-M1-LPS-7D-01022023	Acyl-CoA-binding protein OS=Homo sapiens OX=9606 GN=DBI PE=1 SV=2	11680	17013.9	12515.9	13957.7	2517.04	2454.66
P07203	GPX1	8	4	70.8121	0.0466449	0.00453435	10.1242	0.632646	M1-LPS-7D-01022023	E1-M1-LPS-7D-01022023	Glutathione peroxidase 1 OS=Homo sapiens OX=9606 GN=GPX1 PE=1 SV=4	2689.84	3784.76	2222.86	2348.77	520.197	119.318
P07737	PFN1	12	7	129.064	0.029917	0.00334768	2.52312	0.764035	M1-LPS-7D-01022023	E1-M1-LPS-7D-01022023	Profilin-1 OS=Homo sapiens OX=9606 GN=PFN1 PE=1 SV=2	65384	97034.2	46952.6	53118	31128.9	33243.1
P08237	PFKM	1	1	5.2229	0.0215928	0.00272127	12.8465	0.847254	M1-LPS-7D-01022023	E1-M1-LPS-7D-01022023	ATP-dependent 6-phosphofructokinase_ muscle type OS=Homo sapiens OX=9606 GN=PFKM PE=1 SV=2	1401.51	2115.35	979.216	1105.37	69.2836	204.478
P08238	HSP90AB1	55	14	630.251	0.00990502	0.0016224	3.21865	0.968713	M1-LPS-7D-01022023	E1-M1-LPS-7D-01022023	Heat shock protein HSP 90-beta OS=Homo sapiens OX=9606 GN=HSP90AB1 PE=1 SV=4	49040.3	69751.6	36536.4	39429.5	18809.6	18097.8
P08559	PDHA1	8	3	42.0102	0.0406368	0.00414436	2.24929	0.674702	M1-LPS-7D-01022023	E1-M1-LPS-7D-01022023	Pyruvate dehydrogenase E1 component subunit alpha_ somatic form_ mitochondrial OS=Homo sapiens OX=9606 GN=PDHA1 PE=1 SV=3	2515.95	3680.63	2261.88	2533.86	1278.29	1476.62
P08574	CYC1	6	2	52.4279	0.0054049	0.00113839	96.9789	0.995871	M1-LPS-7D-01022023	E1-M1-LPS-7D-01022023	Cytochrome c1_ heme protein_ mitochondrial OS=Homo sapiens OX=9606 GN=CYC1 PE=1 SV=3	3630.89	5724.15	2621.19	2638.07	21.9729	74.4918
P08579	SNRPB2	1	1	5.5155	0.0110116	0.00173476	3.83176	0.958929	M1-LPS-7D-01022023	E1-M1-LPS-7D-01022023	U2 small nuclear ribonucleoprotein B'' OS=Homo sapiens OX=9606 GN=SNRPB2 PE=1 SV=1	5253.74	8162.06	4816.4	5240.63	1714.07	1787.15
P09211	GSTP1	11	7	138.834	0.00256111	0.000751622	5.65104	0.999928	M1-LPS-7D-01022023	E1-M1-LPS-7D-01022023	Glutathione S-transferase P OS=Homo sapiens OX=9606 GN=GSTP1 PE=1 SV=2	34058.7	47963	29023.9	32209.1	7401.81	7112.64
P09467	FBP1	2	2	10.2073	3.08096e-09	3.58202e-07	Infinity	1	M1-LPS-7D-01022023	E1-M1-LPS-7D-01022023	Fructose-1_6-bisphosphatase 1 OS=Homo sapiens OX=9606 GN=FBP1 PE=1 SV=5	627.331	635.868	350.297	353.515	0	0
P09630	HOXC6	1	1	4.6564	0.0140494	0.00204947	Infinity	0.928692	M1-LPS-7D-01022023	E1-M1-LPS-7D-01022023	Homeobox protein Hox-C6 OS=Homo sapiens OX=9606 GN=HOXC6 PE=2 SV=3	92.533	79.6567	57.5246	8.82199	0	0
P10301	RRAS	6	2	30.0977	0.00307578	0.000825868	9.66875	0.999761	M1-LPS-7D-01022023	E1-M1-LPS-7D-01022023	Ras-related protein R-Ras OS=Homo sapiens OX=9606 GN=RRAS PE=1 SV=1	931.751	1130.99	707.275	860	129.793	83.548
P11233	RALA	6	1	48.9968	0.0215423	0.00271941	4.08621	0.847792	M1-LPS-7D-01022023	E1-M1-LPS-7D-01022023	Ras-related protein Ral-A OS=Homo sapiens OX=9606 GN=RALA PE=1 SV=1	1410.97	2574.66	1583.17	1574.72	504.714	470.673
P11940	PABPC1	27	6	216.355	0.0499472	0.00477551	2.86813	0.611624	M1-LPS-7D-01022023	E1-M1-LPS-7D-01022023	Polyadenylate-binding protein 1 OS=Homo sapiens OX=9606 GN=PABPC1 PE=1 SV=2	4576.86	7960.02	4530.86	4089.45	2343.62	2027.48
P13693	TPT1	8	6	63.6587	0.00325216	0.000857386	19.7211	0.999666	M1-LPS-7D-01022023	E1-M1-LPS-7D-01022023	Translationally-controlled tumor protein OS=Homo sapiens OX=9606 GN=TPT1 PE=1 SV=1	11386.3	16451.1	8264.34	10340.4	519.571	891.98
P13804	ETFA	8	5	64.0047	0.0415164	0.00417546	2.48209	0.668216	M1-LPS-7D-01022023	E1-M1-LPS-7D-01022023	Electron transfer flavoprotein subunit alpha_ mitochondrial OS=Homo sapiens OX=9606 GN=ETFA PE=1 SV=1	4662.02	6823.91	4237.83	4398.52	1974.26	2653.26
P14866	HNRNPL	21	13	169.918	0.00564106	0.00115668	5.04989	0.995089	M1-LPS-7D-01022023	E1-M1-LPS-7D-01022023	Heterogeneous nuclear ribonucleoprotein L OS=Homo sapiens OX=9606 GN=HNRNPL PE=1 SV=2	9427.74	13947.8	7531.76	8882.14	2402.95	2225.97
P15313	ATP6V1B1	7	1	40.6526	0.00558643	0.00115668	5.09014	0.995277	M1-LPS-7D-01022023	E1-M1-LPS-7D-01022023	V-type proton ATPase subunit B_ kidney isoform OS=Homo sapiens OX=9606 GN=ATP6V1B1 PE=1 SV=3	312.06	386.331	211.392	173.957	58.1566	79.048
P15531	NME1	7	1	94.9308	0.00191324	0.000652315	2.21812	0.999992	M1-LPS-7D-01022023	E1-M1-LPS-7D-01022023	Nucleoside diphosphate kinase A OS=Homo sapiens OX=9606 GN=NME1 PE=1 SV=1	18949.1	21797.6	17456.5	18232.8	9024.43	9345.45
P16435	POR	6	2	35.2038	0.00601172	0.00119321	19.3423	0.993703	M1-LPS-7D-01022023	E1-M1-LPS-7D-01022023	NADPH--cytochrome P450 reductase OS=Homo sapiens OX=9606 GN=POR PE=1 SV=2	386.721	404.544	372.569	363.223	11.7081	29.2004
P17655	CAPN2	18	12	151.002	0.0173172	0.00237985	3.08194	0.893519	M1-LPS-7D-01022023	E1-M1-LPS-7D-01022023	Calpain-2 catalytic subunit OS=Homo sapiens OX=9606 GN=CAPN2 PE=1 SV=6	4579.55	7017.77	4405.17	4880.74	1951.85	1811.14
P17858	PFKL	12	5	74.8279	0.00534203	0.00113543	5.05329	0.996066	M1-LPS-7D-01022023	E1-M1-LPS-7D-01022023	ATP-dependent 6-phosphofructokinase_ liver type OS=Homo sapiens OX=9606 GN=PFKL PE=1 SV=6	2905.65	4334.4	1852.34	1943.8	731.389	701.348
P17980	PSMC3	17	11	121.687	0.0289671	0.00328262	12.0923	0.772926	M1-LPS-7D-01022023	E1-M1-LPS-7D-01022023	26S proteasome regulatory subunit 6A OS=Homo sapiens OX=9606 GN=PSMC3 PE=1 SV=3	4882.37	8080.68	4915.28	5406.46	831.775	240.232
P19404	NDUFV2	7	4	44.4429	0.00701336	0.00130311	4.63975	0.989008	M1-LPS-7D-01022023	E1-M1-LPS-7D-01022023	NADH dehydrogenase [ubiquinone] flavoprotein 2_ mitochondrial OS=Homo sapiens OX=9606 GN=NDUFV2 PE=1 SV=2	1560.93	2039.43	1284.6	1480.08	322.692	453.291
P20592	MX2	21	6	215.038	0.0428233	0.00425537	2.18623	0.658793	M1-LPS-7D-01022023	E1-M1-LPS-7D-01022023	Interferon-induced GTP-binding protein Mx2 OS=Homo sapiens OX=9606 GN=MX2 PE=1 SV=1	8976.78	12784.1	6015.99	6455.26	5505.09	4448.53
P23246	SFPQ	20	16	182.641	0.00514232	0.00111542	2.80002	0.996648	M1-LPS-7D-01022023	E1-M1-LPS-7D-01022023	Splicing factor_ proline- and glutamine-rich OS=Homo sapiens OX=9606 GN=SFPQ PE=1 SV=2	10025.5	12859	9349.2	10069.4	3914.97	4258.01
P26022	PTX3	3	1	17.4729	8.10041e-05	0.000119038	3.11577	1	M1-LPS-7D-01022023	E1-M1-LPS-7D-01022023	Pentraxin-related protein PTX3 OS=Homo sapiens OX=9606 GN=PTX3 PE=1 SV=3	2795.17	2874.47	2318.05	2246.27	882.188	937.472
P28331	NDUFS1	12	5	85.0418	0.00181842	0.000639126	8.48155	0.999995	M1-LPS-7D-01022023	E1-M1-LPS-7D-01022023	NADH-ubiquinone oxidoreductase 75 kDa subunit_ mitochondrial OS=Homo sapiens OX=9606 GN=NDUFS1 PE=1 SV=3	1854.09	2539.15	1264.86	1168.54	285.345	232.632
P28482	MAPK1	3	2	16.6875	0.0118047	0.00182646	5.65644	0.951434	M1-LPS-7D-01022023	E1-M1-LPS-7D-01022023	Mitogen-activated protein kinase 1 OS=Homo sapiens OX=9606 GN=MAPK1 PE=1 SV=3	522.338	752.674	393.493	516.763	135.245	90.1638
P28838	LAP3	29	16	287.538	0.0131096	0.00196765	2.79165	0.938435	M1-LPS-7D-01022023	E1-M1-LPS-7D-01022023	Cytosol aminopeptidase OS=Homo sapiens OX=9606 GN=LAP3 PE=1 SV=3	14891.7	21259	14837.4	16734.1	6317.45	6632.12
P29218	IMPA1	5	2	27.4203	0.0128032	0.00193821	2.52132	0.94155	M1-LPS-7D-01022023	E1-M1-LPS-7D-01022023	Inositol monophosphatase 1 OS=Homo sapiens OX=9606 GN=IMPA1 PE=1 SV=1	3205.28	2468.96	2706.11	2556.22	998.504	1252
P30040	ERP29	5	2	32.5164	0.041139	0.0041569	2.48398	0.670985	M1-LPS-7D-01022023	E1-M1-LPS-7D-01022023	Endoplasmic reticulum resident protein 29 OS=Homo sapiens OX=9606 GN=ERP29 PE=1 SV=4	4600.77	6386.63	4455.34	5154.39	2616.53	1806.78
P30043	BLVRB	5	3	46.0933	0.00515414	0.00111577	16.1268	0.996615	M1-LPS-7D-01022023	E1-M1-LPS-7D-01022023	Flavin reductase (NADPH) OS=Homo sapiens OX=9606 GN=BLVRB PE=1 SV=3	2998.98	4294.2	2142.68	2421.5	296.808	155.432
P30044	PRDX5	13	10	131.327	0.00795153	0.00142226	4.5236	0.983425	M1-LPS-7D-01022023	E1-M1-LPS-7D-01022023	Peroxiredoxin-5_ mitochondrial OS=Homo sapiens OX=9606 GN=PRDX5 PE=1 SV=4	32677.9	52113.1	35022.4	38020.6	9340.53	9403.61
P30520	ADSS2	3	2	22.6961	0.00329057	0.000857787	6.87749	0.999642	M1-LPS-7D-01022023	E1-M1-LPS-7D-01022023	Adenylosuccinate synthetase isozyme 2 OS=Homo sapiens OX=9606 GN=ADSS2 PE=1 SV=3	671.137	924.177	558.11	604.152	132.806	99.1557
P30566	ADSL	9	4	59.687	0.018428	0.00247975	2.01072	0.881408	M1-LPS-7D-01022023	E1-M1-LPS-7D-01022023	Adenylosuccinate lyase OS=Homo sapiens OX=9606 GN=ADSL PE=1 SV=2	1312.75	1678.89	1022.34	1014.7	783.804	704.041
P30613	PKLR	12	2	113.355	0.0179194	0.00243669	6.46379	0.886953	M1-LPS-7D-01022023	E1-M1-LPS-7D-01022023	Pyruvate kinase PKLR OS=Homo sapiens OX=9606 GN=PKLR PE=1 SV=2	2085.66	2680.15	2158.84	2201.12	228.348	508.961
P30622	CLIP1	14	4	77.5622	0.00141017	0.000552257	5.54503	1	M1-LPS-7D-01022023	E1-M1-LPS-7D-01022023	CAP-Gly domain-containing linker protein 1 OS=Homo sapiens OX=9606 GN=CLIP1 PE=1 SV=2	864.491	1093.12	681.029	798.006	170.097	182.942
P31040	SDHA	6	2	32.7627	0.0111513	0.00174964	6.89633	0.957636	M1-LPS-7D-01022023	E1-M1-LPS-7D-01022023	Succinate dehydrogenase [ubiquinone] flavoprotein subunit_ mitochondrial OS=Homo sapiens OX=9606 GN=SDHA PE=1 SV=2	1273.08	1464.67	717.509	594.061	256.502	140.484
P31689	DNAJA1	6	2	38.0779	0.00195785	0.000663635	7.00534	0.999991	M1-LPS-7D-01022023	E1-M1-LPS-7D-01022023	DnaJ homolog subfamily A member 1 OS=Homo sapiens OX=9606 GN=DNAJA1 PE=1 SV=2	1705.29	2402.05	2025.89	2068.01	263.126	323.189
P31751	AKT2	4	2	23.8028	0.00151609	0.000574156	28.2146	0.999999	M1-LPS-7D-01022023	E1-M1-LPS-7D-01022023	RAC-beta serine/threonine-protein kinase OS=Homo sapiens OX=9606 GN=AKT2 PE=1 SV=2	1772.81	2414.59	1409.86	1410.91	92.9539	55.4586
P31939	ATIC	30	21	274.178	0.0243535	0.00296484	2.24686	0.818396	M1-LPS-7D-01022023	E1-M1-LPS-7D-01022023	Bifunctional purine biosynthesis protein ATIC OS=Homo sapiens OX=9606 GN=ATIC PE=1 SV=3	12359.9	17216.6	9573.66	10064.1	6373.39	6790.06
P31943	HNRNPH1	19	3	187.792	0.0470899	0.00455477	2.38492	0.629731	M1-LPS-7D-01022023	E1-M1-LPS-7D-01022023	Heterogeneous nuclear ribonucleoprotein H OS=Homo sapiens OX=9606 GN=HNRNPH1 PE=1 SV=4	8252.46	12881.2	5177.67	5800.52	4106.41	4754.94
P32929	CTH	5	3	26.2991	0.0472603	0.00455901	2.44646	0.628622	M1-LPS-7D-01022023	E1-M1-LPS-7D-01022023	Cystathionine gamma-lyase OS=Homo sapiens OX=9606 GN=CTH PE=1 SV=3	1455.6	1991.19	1007.41	1231.49	816.381	592.507
P32969	RPL9	6	4	57.1072	0.00234023	0.000737352	16.89	0.999962	M1-LPS-7D-01022023	E1-M1-LPS-7D-01022023	60S ribosomal protein L9 OS=Homo sapiens OX=9606 GN=RPL9P9 PE=1 SV=1	3791.43	6625.14	3303.09	3650.21	294.378	322.352
P33316	DUT	3	3	24.4326	0.00246081	0.000743214	4.5118	0.999945	M1-LPS-7D-01022023	E1-M1-LPS-7D-01022023	Deoxyuridine 5'-triphosphate nucleotidohydrolase_ mitochondrial OS=Homo sapiens OX=9606 GN=DUT PE=1 SV=4	1438.37	1920.38	1182.4	1263.49	385.252	359.185
P33993	MCM7	6	3	42.0553	0.035114	0.00372488	3.81074	0.71826	M1-LPS-7D-01022023	E1-M1-LPS-7D-01022023	DNA replication licensing factor MCM7 OS=Homo sapiens OX=9606 GN=MCM7 PE=1 SV=4	4861.83	8911.92	4017.06	3982.7	1616.52	1997.93
P35080	PFN2	6	4	46.8472	0.003478	0.000882891	5.57326	0.999508	M1-LPS-7D-01022023	E1-M1-LPS-7D-01022023	Profilin-2 OS=Homo sapiens OX=9606 GN=PFN2 PE=1 SV=3	2619.98	3135.7	2587.87	2500.16	420.101	612.631
P35241	RDX	26	5	223.551	0.000227898	0.000202261	9.96627	1	M1-LPS-7D-01022023	E1-M1-LPS-7D-01022023	Radixin OS=Homo sapiens OX=9606 GN=RDX PE=1 SV=1	2349.32	2913.2	2556.75	2390.97	266.958	261.075
P35270	SPR	6	4	42.9423	0.0202481	0.00263002	3.20926	0.861663	M1-LPS-7D-01022023	E1-M1-LPS-7D-01022023	Sepiapterin reductase OS=Homo sapiens OX=9606 GN=SPR PE=1 SV=1	1522.35	2432.97	1499.17	1614.57	584.475	647.997
P35606	COPB2	13	9	68.4	0.0378429	0.00394596	5.44994	0.696112	M1-LPS-7D-01022023	E1-M1-LPS-7D-01022023	Coatomer subunit beta' OS=Homo sapiens OX=9606 GN=COPB2 PE=1 SV=2	2326.24	4011.82	2067.18	2412.43	785.465	377.494
P36542	ATP5F1C	7	4	57.9946	0.0197327	0.00260704	2.94292	0.867232	M1-LPS-7D-01022023	E1-M1-LPS-7D-01022023	ATP synthase subunit gamma_ mitochondrial OS=Homo sapiens OX=9606 GN=ATP5F1C PE=1 SV=1	3580.97	5292.16	2372.92	2759.47	1474.55	1540.53
P36543	ATP6V1E1	2	2	18.9496	0.00900477	0.00153508	21.4254	0.975955	M1-LPS-7D-01022023	E1-M1-LPS-7D-01022023	V-type proton ATPase subunit E 1 OS=Homo sapiens OX=9606 GN=ATP6V1E1 PE=1 SV=1	1008.37	1742.03	625.127	662.84	88.8263	39.5443
P37108	SRP14	3	1	28.3235	0.0037337	0.000919687	7.81164	0.999275	M1-LPS-7D-01022023	E1-M1-LPS-7D-01022023	Signal recognition particle 14 kDa protein OS=Homo sapiens OX=9606 GN=SRP14 PE=1 SV=2	12169.4	19408.6	9910.05	10996.4	2033.94	2008.48
P38405	GNAL	4	1	38.247	6.38663e-07	1.66862e-05	Infinity	1	M1-LPS-7D-01022023	E1-M1-LPS-7D-01022023	Guanine nucleotide-binding protein G(olf) subunit alpha OS=Homo sapiens OX=9606 GN=GNAL PE=1 SV=1	290.961	305.06	244.504	226.949	0	0
P38606	ATP6V1A	17	12	121.439	0.0187601	0.00250627	2.09942	0.877792	M1-LPS-7D-01022023	E1-M1-LPS-7D-01022023	V-type proton ATPase catalytic subunit A OS=Homo sapiens OX=9606 GN=ATP6V1A PE=1 SV=2	4038.89	5173.93	3873.18	3863.55	2382.41	2005.87
P40145	ADCY8	6	4	35.4523	0.00470538	0.0010769	3.8927	0.997732	M1-LPS-7D-01022023	E1-M1-LPS-7D-01022023	Adenylate cyclase type 8 OS=Homo sapiens OX=9606 GN=ADCY8 PE=1 SV=1	728.94	775.826	535.156	545.044	160.9	225.661
P40306	PSMB10	5	2	43.1625	0.00134387	0.000541213	23.7412	1	M1-LPS-7D-01022023	E1-M1-LPS-7D-01022023	Proteasome subunit beta type-10 OS=Homo sapiens OX=9606 GN=PSMB10 PE=1 SV=1	2126.38	2909.91	2249.41	2382.31	130.706	81.4266
P41250	GARS1	24	20	236.407	0.0323858	0.00351896	2.60262	0.741687	M1-LPS-7D-01022023	E1-M1-LPS-7D-01022023	Glycine--tRNA ligase OS=Homo sapiens OX=9606 GN=GARS1 PE=1 SV=3	8203.96	13175.6	9802.43	10449.3	3776.33	4438.27
P41279	MAP3K8	1	1	5.3412	0.000889099	0.000426234	85.8821	1	M1-LPS-7D-01022023	E1-M1-LPS-7D-01022023	Mitogen-activated protein kinase kinase kinase 8 OS=Homo sapiens OX=9606 GN=MAP3K8 PE=1 SV=2	1668.98	2698.92	130.912	187.332	24.1615	26.6978
P42025	ACTR1B	9	2	56.4725	0.0398059	0.00409481	2.38707	0.68094	M1-LPS-7D-01022023	E1-M1-LPS-7D-01022023	Beta-centractin OS=Homo sapiens OX=9606 GN=ACTR1B PE=1 SV=1	499.918	649.653	473.176	435.82	195.544	286.039
P42765	ACAA2	13	10	78.4892	0.0314851	0.00345982	2.83448	0.749713	M1-LPS-7D-01022023	E1-M1-LPS-7D-01022023	3-ketoacyl-CoA thiolase_ mitochondrial OS=Homo sapiens OX=9606 GN=ACAA2 PE=1 SV=2	2846.72	4018.01	2338.18	2659.88	1417.65	1004.22
P43155	CRAT	2	2	10.9201	0.00323695	0.000855315	7.21869	0.999675	M1-LPS-7D-01022023	E1-M1-LPS-7D-01022023	Carnitine O-acetyltransferase OS=Homo sapiens OX=9606 GN=CRAT PE=1 SV=5	2506.85	3752.13	1822.42	1966.88	462.506	404.545
P46926	GNPDA1	9	3	55.2631	0.0153114	0.0021789	2.51628	0.915271	M1-LPS-7D-01022023	E1-M1-LPS-7D-01022023	Glucosamine-6-phosphate isomerase 1 OS=Homo sapiens OX=9606 GN=GNPDA1 PE=1 SV=1	4292.48	5756.59	3071.21	3212.58	1849.59	2144.04
P47756	CAPZB	14	9	114.553	0.0201877	0.00262761	2.13648	0.862315	M1-LPS-7D-01022023	E1-M1-LPS-7D-01022023	F-actin-capping protein subunit beta OS=Homo sapiens OX=9606 GN=CAPZB PE=1 SV=5	6238.69	8525.88	6087.24	6306.76	3446.86	3463.84
P48147	PREP	10	7	53.4436	0.000412587	0.000257896	5.8047	1	M1-LPS-7D-01022023	E1-M1-LPS-7D-01022023	Prolyl endopeptidase OS=Homo sapiens OX=9606 GN=PREP PE=1 SV=2	1914.96	2348.08	1832.75	1865.91	371.364	363.048
P49773	HINT1	7	5	66.9649	0.0171766	0.00237342	2.2961	0.895052	M1-LPS-7D-01022023	E1-M1-LPS-7D-01022023	Adenosine 5'-monophosphoramidase HINT1 OS=Homo sapiens OX=9606 GN=HINT1 PE=1 SV=2	13174.5	17932.6	8291.66	8721.48	6545.05	7002.73
P49841	GSK3B	4	3	19.7621	0.00983012	0.00161881	4.88981	0.969342	M1-LPS-7D-01022023	E1-M1-LPS-7D-01022023	Glycogen synthase kinase-3 beta OS=Homo sapiens OX=9606 GN=GSK3B PE=1 SV=2	387.491	420.964	315.782	325.738	104.348	60.9864
P50148	GNAQ	2	1	11.2973	6.57463e-05	0.000109198	Infinity	1	M1-LPS-7D-01022023	E1-M1-LPS-7D-01022023	Guanine nucleotide-binding protein G(q) subunit alpha OS=Homo sapiens OX=9606 GN=GNAQ PE=1 SV=4	766.659	969.529	683.518	1052.1	0	0
P50395	GDI2	21	11	211.808	0.0197192	0.00260704	3.23902	0.867378	M1-LPS-7D-01022023	E1-M1-LPS-7D-01022023	Rab GDP dissociation inhibitor beta OS=Homo sapiens OX=9606 GN=GDI2 PE=1 SV=2	10018.9	15878.2	9489.87	10074.5	3756.8	4238.56
P50570	DNM2	10	4	63.6616	0.0031043	0.000829691	19.6037	0.999747	M1-LPS-7D-01022023	E1-M1-LPS-7D-01022023	Dynamin-2 OS=Homo sapiens OX=9606 GN=DNM2 PE=1 SV=2	12859.3	19412.9	7058.05	8093.76	1017.45	628.772
P51451	BLK	2	1	10.8585	0.000890864	0.000426234	Infinity	1	M1-LPS-7D-01022023	E1-M1-LPS-7D-01022023	Tyrosine-protein kinase Blk OS=Homo sapiens OX=9606 GN=BLK PE=1 SV=3	433.786	884.433	115.505	57.0011	0	0
P51571	SSR4	4	3	29.3614	0.00574015	0.00116266	2.67077	0.994737	M1-LPS-7D-01022023	E1-M1-LPS-7D-01022023	Translocon-associated protein subunit delta OS=Homo sapiens OX=9606 GN=SSR4 PE=1 SV=1	2361.29	3078.97	2360.43	2493.66	1042.48	994.477
P51665	PSMD7	4	2	30.9457	0.00494346	0.00109684	19.6724	0.997174	M1-LPS-7D-01022023	E1-M1-LPS-7D-01022023	26S proteasome non-ATPase regulatory subunit 7 OS=Homo sapiens OX=9606 GN=PSMD7 PE=1 SV=2	2302.91	2856.47	1504.1	1776.51	83.8213	178.443
P52294	KPNA1	1	1	4.5043	0.00050407	0.000283115	14.4454	1	M1-LPS-7D-01022023	E1-M1-LPS-7D-01022023	Importin subunit alpha-5 OS=Homo sapiens OX=9606 GN=KPNA1 PE=1 SV=3	1764.82	2401.89	1971.36	2182.07	135.303	153.142
P52597	HNRNPF	16	7	168.393	0.000670821	0.00034207	17.6766	1	M1-LPS-7D-01022023	E1-M1-LPS-7D-01022023	Heterogeneous nuclear ribonucleoprotein F OS=Homo sapiens OX=9606 GN=HNRNPF PE=1 SV=3	8361.04	11465	5843.09	6216.61	503.707	617.887
P52788	SMS	1	1	5.5212	0.0420958	0.00421187	2.08681	0.664007	M1-LPS-7D-01022023	E1-M1-LPS-7D-01022023	Spermine synthase OS=Homo sapiens OX=9606 GN=SMS PE=1 SV=2	4262.42	5063.88	3759.15	4411.23	1851.8	2617.37
P52895	AKR1C2	7	2	53.8338	0.00163007	0.000605488	6.63159	0.999998	M1-LPS-7D-01022023	E1-M1-LPS-7D-01022023	Aldo-keto reductase family 1 member C2 OS=Homo sapiens OX=9606 GN=AKR1C2 PE=1 SV=3	1185.01	1200.91	430.634	356.947	156.734	203.046
P52907	CAPZA1	10	7	104.842	0.013868	0.00203321	4.60787	0.930593	M1-LPS-7D-01022023	E1-M1-LPS-7D-01022023	F-actin-capping protein subunit alpha-1 OS=Homo sapiens OX=9606 GN=CAPZA1 PE=1 SV=3	6495.77	10347.6	5746.75	5490.87	2091.16	1564.18
P54920	NAPA	11	7	82.0527	0.0289685	0.00328262	3.05062	0.772914	M1-LPS-7D-01022023	E1-M1-LPS-7D-01022023	Alpha-soluble NSF attachment protein OS=Homo sapiens OX=9606 GN=NAPA PE=1 SV=3	1872.68	2742.55	1727.86	1746.04	894.59	618.291
P56537	EIF6	6	5	52.5242	0.0321614	0.00350112	2.36622	0.743673	M1-LPS-7D-01022023	E1-M1-LPS-7D-01022023	Eukaryotic translation initiation factor 6 OS=Homo sapiens OX=9606 GN=EIF6 PE=1 SV=1	5040.5	7505.36	4292.44	4477.17	2605.05	2697.01
P59190	RAB15	4	1	28.0677	0.0261711	0.00310484	2.48263	0.800042	M1-LPS-7D-01022023	E1-M1-LPS-7D-01022023	Ras-related protein Rab-15 OS=Homo sapiens OX=9606 GN=RAB15 PE=1 SV=1	443.14	315.472	225.901	211.989	167.806	137.763
P59998	ARPC4	3	2	19.5496	0.0207087	0.00265348	2.03191	0.856706	M1-LPS-7D-01022023	E1-M1-LPS-7D-01022023	Actin-related protein 2/3 complex subunit 4 OS=Homo sapiens OX=9606 GN=ARPC4 PE=1 SV=3	6986.83	8556.1	3424.11	4403.32	3890.8	3758.61
P60866	RPS20	6	4	74.9674	0.00169459	0.000617612	3.98522	0.999997	M1-LPS-7D-01022023	E1-M1-LPS-7D-01022023	40S ribosomal protein S20 OS=Homo sapiens OX=9606 GN=RPS20 PE=1 SV=1	11770.2	14174.8	11531.6	11735.9	3552.13	2958.2
P61019	RAB2A	6	4	42.0158	0.00429579	0.00101307	7.09011	0.99852	M1-LPS-7D-01022023	E1-M1-LPS-7D-01022023	Ras-related protein Rab-2A OS=Homo sapiens OX=9606 GN=RAB2A PE=1 SV=1	2641.87	3607.9	2439.84	2310.19	357.273	524.205
P61106	RAB14	8	6	67.7919	0.016157	0.00227143	2.73194	0.90614	M1-LPS-7D-01022023	E1-M1-LPS-7D-01022023	Ras-related protein Rab-14 OS=Homo sapiens OX=9606 GN=RAB14 PE=1 SV=4	3724.88	4986.22	3068.27	3125.88	1405.15	1783.46
P61916	NPC2	2	2	12.8915	0.00477237	0.00108359	2.34944	0.997583	M1-LPS-7D-01022023	E1-M1-LPS-7D-01022023	NPC intracellular cholesterol transporter 2 OS=Homo sapiens OX=9606 GN=NPC2 PE=1 SV=1	2375.07	2852.47	1869.54	2061.87	1126.34	1098.67
P61923	COPZ1	3	2	19.0564	0.0350454	0.00372099	2.66055	0.718834	M1-LPS-7D-01022023	E1-M1-LPS-7D-01022023	Coatomer subunit zeta-1 OS=Homo sapiens OX=9606 GN=COPZ1 PE=1 SV=1	1898.64	2363.33	2108.57	1981.19	601.084	1000.83
P61960	UFM1	4	3	33.0556	0.002044	0.000678978	6.55936	0.999987	M1-LPS-7D-01022023	E1-M1-LPS-7D-01022023	Ubiquitin-fold modifier 1 OS=Homo sapiens OX=9606 GN=UFM1 PE=1 SV=1	2963.75	3926.32	2710.31	3136.07	471.904	578.513
P62166	NCS1	1	1	5.3962	0.000296294	0.000224558	6.89177	1	M1-LPS-7D-01022023	E1-M1-LPS-7D-01022023	Neuronal calcium sensor 1 OS=Homo sapiens OX=9606 GN=NCS1 PE=1 SV=2	466.11	539.743	396.339	451.026	71.1676	74.7823
P62191	PSMC1	12	5	94.8258	0.030406	0.00338203	2.49141	0.759521	M1-LPS-7D-01022023	E1-M1-LPS-7D-01022023	26S proteasome regulatory subunit 4 OS=Homo sapiens OX=9606 GN=PSMC1 PE=1 SV=1	4690.73	6849.82	3791.85	4503.73	2399.66	2232.47
P62249	RPS16	7	6	69.1961	0.0169899	0.00235717	2.09057	0.897086	M1-LPS-7D-01022023	E1-M1-LPS-7D-01022023	40S ribosomal protein S16 OS=Homo sapiens OX=9606 GN=RPS16 PE=1 SV=2	11134.3	14427.1	8139.98	8335.75	6396.49	5830.5
P62266	RPS23	2	1	11.7383	0.000467453	0.000273104	Infinity	1	M1-LPS-7D-01022023	E1-M1-LPS-7D-01022023	40S ribosomal protein S23 OS=Homo sapiens OX=9606 GN=RPS23 PE=1 SV=3	1519.85	1203.75	16.0707	6.86672	0	0
P62701	RPS4X	20	10	184.164	0.0346427	0.00369668	2.39682	0.722214	M1-LPS-7D-01022023	E1-M1-LPS-7D-01022023	40S ribosomal protein S4_ X isoform OS=Homo sapiens OX=9606 GN=RPS4X PE=1 SV=2	7499.93	10645.1	8103.54	8065.48	4358.46	3212.01
P68371	TUBB4B	29	1	429.649	0.00178911	0.000636618	3.02466	0.999996	M1-LPS-7D-01022023	E1-M1-LPS-7D-01022023	Tubulin beta-4B chain OS=Homo sapiens OX=9606 GN=TUBB4B PE=1 SV=1	9574.62	11314.6	8372.61	9015.19	3292.73	3613.57
P78386	KRT85	2	1	14.568	0.0210893	0.00268083	9.21705	0.852627	M1-LPS-7D-01022023	E1-M1-LPS-7D-01022023	Keratin_ type II cuticular Hb5 OS=Homo sapiens OX=9606 GN=KRT85 PE=1 SV=1	3241.83	5234.46	2943.75	3109.97	651.302	268.329
P98066	TNFAIP6	1	1	5.2917	7.0891e-05	0.000116085	Infinity	1	M1-LPS-7D-01022023	E1-M1-LPS-7D-01022023	Tumor necrosis factor-inducible gene 6 protein OS=Homo sapiens OX=9606 GN=TNFAIP6 PE=1 SV=2	453.009	697.128	303.886	354.829	0	0
Q3V6T2	CCDC88A	10	2	58.717	1.7901e-06	2.97319e-05	Infinity	1	M1-LPS-7D-01022023	E1-M1-LPS-7D-01022023	Girdin OS=Homo sapiens OX=9606 GN=CCDC88A PE=1 SV=2	265.318	270.62	180.722	203.725	0	0
Q5VZ19	TDRD10	2	1	9.6836	0.0409247	0.0041569	4.51462	0.672566	M1-LPS-7D-01022023	E1-M1-LPS-7D-01022023	Tudor domain-containing protein 10 OS=Homo sapiens OX=9606 GN=TDRD10 PE=2 SV=3	11662.2	11490.5	6955.5	6843.74	3586.23	1542.16
Q6NV74	CRACDL	3	1	17.1793	0.00054247	0.000293842	10.3013	1	M1-LPS-7D-01022023	E1-M1-LPS-7D-01022023	CRACD-like protein OS=Homo sapiens OX=9606 GN=CRACDL PE=1 SV=3	2282.71	2832.46	1007.86	984.569	268.444	228.111
Q6P1X6	C8orf82	2	1	9.6422	0.0229514	0.00284479	8.58962	0.832916	M1-LPS-7D-01022023	E1-M1-LPS-7D-01022023	UPF0598 protein C8orf82 OS=Homo sapiens OX=9606 GN=C8orf82 PE=1 SV=2	862.548	992.528	509.15	592.324	59.3143	156.653
Q6P597	KLC3	1	1	5.6828	0.00799112	0.00142715	48.152	0.983166	M1-LPS-7D-01022023	E1-M1-LPS-7D-01022023	Kinesin light chain 3 OS=Homo sapiens OX=9606 GN=KLC3 PE=1 SV=2	2091	2899.79	1221.82	2184.57	26.2482	77.3984
Q6PID6	TTC33	1	1	5.0364	0.000154305	0.000166111	Infinity	1	M1-LPS-7D-01022023	E1-M1-LPS-7D-01022023	Tetratricopeptide repeat protein 33 OS=Homo sapiens OX=9606 GN=TTC33 PE=1 SV=2	493.129	737.21	99.0774	67.4998	0	0
Q6YN16	HSDL2	5	3	28.4392	0.00223348	0.000717305	2.42394	0.999973	M1-LPS-7D-01022023	E1-M1-LPS-7D-01022023	Hydroxysteroid dehydrogenase-like protein 2 OS=Homo sapiens OX=9606 GN=HSDL2 PE=1 SV=1	2292.52	2673.91	1742.38	1849.63	1035.82	1013.08
Q7Z2W4	ZC3HAV1	2	2	12.0813	0.000108146	0.00013376	2.75297	1	M1-LPS-7D-01022023	E1-M1-LPS-7D-01022023	Zinc finger CCCH-type antiviral protein 1 OS=Homo sapiens OX=9606 GN=ZC3HAV1 PE=1 SV=3	698.151	748.522	566.622	575.665	262.685	262.81
Q7Z5J8	ANKAR	5	2	29.804	0.00200091	0.000669212	16.3491	0.999989	M1-LPS-7D-01022023	E1-M1-LPS-7D-01022023	Ankyrin and armadillo repeat-containing protein OS=Homo sapiens OX=9606 GN=ANKAR PE=2 SV=3	3632.95	5891.95	2654.29	2881.09	320.224	262.372
Q7Z7H5	TMED4	6	3	52.7534	0.0135753	0.0020183	4.85671	0.93364	M1-LPS-7D-01022023	E1-M1-LPS-7D-01022023	Transmembrane emp24 domain-containing protein 4 OS=Homo sapiens OX=9606 GN=TMED4 PE=1 SV=1	1508.02	2144.11	1425.66	1515.25	286.38	465.596
Q08AM6	VAC14	5	3	27.6424	0.00508463	0.00110911	5.30602	0.996806	M1-LPS-7D-01022023	E1-M1-LPS-7D-01022023	Protein VAC14 homolog OS=Homo sapiens OX=9606 GN=VAC14 PE=1 SV=1	1413.72	1896.77	1154.41	1064.28	264.768	359.143
Q08J23	NSUN2	6	2	30.3407	0.00383268	0.000934173	19.4745	0.999167	M1-LPS-7D-01022023	E1-M1-LPS-7D-01022023	RNA cytosine C(5)-methyltransferase NSUN2 OS=Homo sapiens OX=9606 GN=NSUN2 PE=1 SV=2	2094.15	3429.21	244.215	183.332	172.246	111.374
Q8IYJ1	CPNE9	2	1	18.2221	0.00917821	0.001551	5.28448	0.974616	M1-LPS-7D-01022023	E1-M1-LPS-7D-01022023	Copine-9 OS=Homo sapiens OX=9606 GN=CPNE9 PE=1 SV=3	2419.62	2289.89	2726.74	1708.75	373.773	517.422
Q8IZX4	TAF1L	3	1	16.5347	4.87885e-06	4.13269e-05	Infinity	1	M1-LPS-7D-01022023	E1-M1-LPS-7D-01022023	Transcription initiation factor TFIID subunit 1-like OS=Homo sapiens OX=9606 GN=TAF1L PE=1 SV=1	1466.03	1784.73	386.928	363.22	0	0
Q8N183	NDUFAF2	1	1	5.6613	0.0223209	0.00280248	8.77418	0.83954	M1-LPS-7D-01022023	E1-M1-LPS-7D-01022023	NADH dehydrogenase [ubiquinone] 1 alpha subcomplex assembly factor 2 OS=Homo sapiens OX=9606 GN=NDUFAF2 PE=1 SV=1	864.137	1476.85	728.422	826.099	185.04	81.7643
Q8NCD3	HJURP	1	1	5.468	0.00990769	0.0016224	13.0975	0.96869	M1-LPS-7D-01022023	E1-M1-LPS-7D-01022023	Holliday junction recognition protein OS=Homo sapiens OX=9606 GN=HJURP PE=1 SV=2	1291.02	1992.71	888.02	1316.68	164.448	86.2663
Q8TBY8	PMFBP1	4	2	23.0313	0.0180533	0.00245203	4.73093	0.885492	M1-LPS-7D-01022023	E1-M1-LPS-7D-01022023	Polyamine-modulated factor 1-binding protein 1 OS=Homo sapiens OX=9606 GN=PMFBP1 PE=1 SV=3	531.971	677.568	651.325	546.399	167.485	88.1812
Q8TCS8	PNPT1	15	8	88.0087	0.0313814	0.00345503	3.19049	0.750646	M1-LPS-7D-01022023	E1-M1-LPS-7D-01022023	Polyribonucleotide nucleotidyltransferase 1_ mitochondrial OS=Homo sapiens OX=9606 GN=PNPT1 PE=1 SV=2	2975.51	4193.25	2499.24	2985.06	886.198	1360.72
Q8TD55	PLEKHO2	4	4	32.7155	0.00043814	0.000265891	4.88675	1	M1-LPS-7D-01022023	E1-M1-LPS-7D-01022023	Pleckstrin homology domain-containing family O member 2 OS=Homo sapiens OX=9606 GN=PLEKHO2 PE=1 SV=1	2127.78	2170.19	1687.64	1860.39	405.036	474.48
Q8WWM7	ATXN2L	9	3	55.859	0.0136163	0.00202106	4.08205	0.933215	M1-LPS-7D-01022023	E1-M1-LPS-7D-01022023	Ataxin-2-like protein OS=Homo sapiens OX=9606 GN=ATXN2L PE=1 SV=2	855.202	1117.95	668.746	642.433	190.327	293.047
Q8WXF1	PSPC1	7	3	42.0238	1.05194e-05	5.24541e-05	5.17255	1	M1-LPS-7D-01022023	E1-M1-LPS-7D-01022023	Paraspeckle component 1 OS=Homo sapiens OX=9606 GN=PSPC1 PE=1 SV=1	859.658	837.786	650.006	679.098	165.801	162.363
Q9BQ69	MACROD1	3	2	17.3194	0.00302531	0.000821804	8.64566	0.999784	M1-LPS-7D-01022023	E1-M1-LPS-7D-01022023	ADP-ribose glycohydrolase MACROD1 OS=Homo sapiens OX=9606 GN=MACROD1 PE=1 SV=2	1127.01	1431.65	1116.7	1127.02	115.621	180.327
Q9BUL5	PHF23	1	1	4.0559	4.32829e-05	8.81641e-05	2337.67	1	M1-LPS-7D-01022023	E1-M1-LPS-7D-01022023	PHD finger protein 23 OS=Homo sapiens OX=9606 GN=PHF23 PE=1 SV=1	614.78	842.458	168.485	186.1	0.229	0.394372
Q9BVP2	GNL3	2	2	12.1603	0.00242719	0.000740277	9.67762	0.99995	M1-LPS-7D-01022023	E1-M1-LPS-7D-01022023	Guanine nucleotide-binding protein-like 3 OS=Homo sapiens OX=9606 GN=GNL3 PE=1 SV=2	1730.37	2462.02	1266.22	1356.98	247.417	185.788
Q9BWD1	ACAT2	6	4	41.2596	0.0187968	0.00250627	2.97844	0.877392	M1-LPS-7D-01022023	E1-M1-LPS-7D-01022023	Acetyl-CoA acetyltransferase_ cytosolic OS=Homo sapiens OX=9606 GN=ACAT2 PE=1 SV=2	2280.35	3368.06	1756.4	2010.45	994.397	902.038
Q9BYX4	IFIH1	3	1	16.8238	0.00924989	0.00156085	4.28749	0.974055	M1-LPS-7D-01022023	E1-M1-LPS-7D-01022023	Interferon-induced helicase C domain-containing protein 1 OS=Homo sapiens OX=9606 GN=IFIH1 PE=1 SV=3	342.772	374.238	304.927	267.774	102.452	64.781
Q9BZZ5	API5	7	3	35.9067	0.000498076	0.000283115	2.822	1	M1-LPS-7D-01022023	E1-M1-LPS-7D-01022023	Apoptosis inhibitor 5 OS=Homo sapiens OX=9606 GN=API5 PE=1 SV=3	863.822	892.416	902.477	795.686	315.061	307.277
Q9H0P7	AGPAT4-IT1	1	1	11.2568	2.16594e-05	7.26784e-05	Infinity	1	M1-LPS-7D-01022023	E1-M1-LPS-7D-01022023	Putative uncharacterized protein encoded by AGPAT4-IT1 OS=Homo sapiens OX=9606 GN=AGPAT4-IT1 PE=5 SV=1	1159.09	1604.03	804.746	917.136	0	0
Q9H4G8	DPH3P1	2	1	5.2816	8.38309e-06	5.24541e-05	Infinity	1	M1-LPS-7D-01022023	E1-M1-LPS-7D-01022023	Putative DPH3 homolog B OS=Homo sapiens OX=9606 GN=DPH3P1 PE=5 SV=1	1312.67	1680.39	889.012	957.21	0	0
Q9H9V9	JMJD4	1	1	10.851	0.00215991	0.000699494	27.6897	0.999979	M1-LPS-7D-01022023	E1-M1-LPS-7D-01022023	2-oxoglutarate and iron-dependent oxygenase JMJD4 OS=Homo sapiens OX=9606 GN=JMJD4 PE=1 SV=2	2956.2	4237.01	3415.33	3481.26	168.465	91.3148
Q9H061	TMEM126A	2	1	23.2219	0.0327619	0.00354326	267.243	0.73838	M1-LPS-7D-01022023	E1-M1-LPS-7D-01022023	Transmembrane protein 126A OS=Homo sapiens OX=9606 GN=TMEM126A PE=1 SV=1	1609.66	2734.06	1279.94	1408.71	0	16.2538
Q9H841	NIPAL2	1	1	9.9806	0.03171	0.00347475	3.37007	0.747695	M1-LPS-7D-01022023	E1-M1-LPS-7D-01022023	NIPA-like protein 2 OS=Homo sapiens OX=9606 GN=NIPAL2 PE=2 SV=2	12482.6	22829.2	5551.09	5864.94	4951.79	5526.26
Q9HCD6	TANC2	12	2	78.8631	2.6173e-06	3.38107e-05	Infinity	1	M1-LPS-7D-01022023	E1-M1-LPS-7D-01022023	Protein TANC2 OS=Homo sapiens OX=9606 GN=TANC2 PE=1 SV=3	687.948	746.41	227.804	200.43	0	0
Q9HCH3	CPNE5	5	2	27.3414	0.00230737	0.000730961	16.4152	0.999966	M1-LPS-7D-01022023	E1-M1-LPS-7D-01022023	Copine-5 OS=Homo sapiens OX=9606 GN=CPNE5 PE=1 SV=2	586.763	922.089	395.257	429.909	53.0088	38.9093
Q9HD20	ATP13A1	8	5	48.5303	0.00244846	0.000743214	4.67745	0.999947	M1-LPS-7D-01022023	E1-M1-LPS-7D-01022023	Endoplasmic reticulum transmembrane helix translocase OS=Homo sapiens OX=9606 GN=ATP13A1 PE=1 SV=2	4829.3	5126.6	2899.98	3184.24	1214.51	913.982
Q9NQG5	RPRD1B	2	1	11.3875	0.0074737	0.00135768	8.00528	0.986404	M1-LPS-7D-01022023	E1-M1-LPS-7D-01022023	Regulation of nuclear pre-mRNA domain-containing protein 1B OS=Homo sapiens OX=9606 GN=RPRD1B PE=1 SV=1	5365.1	9085.65	3313.75	3119.88	791.93	1013.22
Q9NRF2	SH2B1	6	1	32.9994	0.000644687	0.000331653	5.09479	1	M1-LPS-7D-01022023	E1-M1-LPS-7D-01022023	SH2B adapter protein 1 OS=Homo sapiens OX=9606 GN=SH2B1 PE=1 SV=3	2675.15	2966.96	617.049	502.801	557.941	549.486
Q9NRF8	CTPS2	2	1	11.4208	0.00206707	0.000682739	29.2932	0.999985	M1-LPS-7D-01022023	E1-M1-LPS-7D-01022023	CTP synthase 2 OS=Homo sapiens OX=9606 GN=CTPS2 PE=1 SV=1	570.352	1051.99	653.221	777.272	31.4309	23.9521
Q9NRR5	UBQLN4	5	2	33.2904	0.0427926	0.00425537	4.66955	0.659011	M1-LPS-7D-01022023	E1-M1-LPS-7D-01022023	Ubiquilin-4 OS=Homo sapiens OX=9606 GN=UBQLN4 PE=1 SV=2	577.162	918.667	446.386	421.472	105.801	214.536
Q9NRV9	HEBP1	3	3	19.4249	0.0365448	0.00384161	4.23897	0.706491	M1-LPS-7D-01022023	E1-M1-LPS-7D-01022023	Heme-binding protein 1 OS=Homo sapiens OX=9606 GN=HEBP1 PE=1 SV=1	1316.51	1861.34	905.699	939.99	255.121	494.555
Q9NY65	TUBA8	13	1	180.484	0.0223895	0.00280555	7.29499	0.838816	M1-LPS-7D-01022023	E1-M1-LPS-7D-01022023	Tubulin alpha-8 chain OS=Homo sapiens OX=9606 GN=TUBA8 PE=1 SV=1	341.264	551.35	121.563	92.9275	80.619	41.7409
Q9NYL9	TMOD3	4	4	27.7323	0.0255016	0.00305975	3.34445	0.806738	M1-LPS-7D-01022023	E1-M1-LPS-7D-01022023	Tropomodulin-3 OS=Homo sapiens OX=9606 GN=TMOD3 PE=1 SV=1	33984.1	55594.3	28184.2	31441.2	12417.8	14366.4
Q9NZA1	CLIC5	3	2	30.5576	3.18736e-05	8.42428e-05	Infinity	1	M1-LPS-7D-01022023	E1-M1-LPS-7D-01022023	Chloride intracellular channel protein 5 OS=Homo sapiens OX=9606 GN=CLIC5 PE=1 SV=3	2343.5	3593.64	1762.23	1935.61	0	0
Q9NZB2	FAM120A	4	3	20.6998	0.0309123	0.00342283	2.20553	0.754892	M1-LPS-7D-01022023	E1-M1-LPS-7D-01022023	Constitutive coactivator of PPAR-gamma-like protein 1 OS=Homo sapiens OX=9606 GN=FAM120A PE=1 SV=2	977.801	1376.39	600.454	701.786	543.469	523.936
Q9NZL4	HSPBP1	2	2	10.0783	0.0315784	0.00346359	2.11369	0.748875	M1-LPS-7D-01022023	E1-M1-LPS-7D-01022023	Hsp70-binding protein 1 OS=Homo sapiens OX=9606 GN=HSPBP1 PE=1 SV=2	611.88	867.286	444.51	429.245	359.107	340.695
Q9P0J0	NDUFA13	1	1	7.1014	0.00220877	0.000711356	13.1359	0.999975	M1-LPS-7D-01022023	E1-M1-LPS-7D-01022023	NADH dehydrogenase [ubiquinone] 1 alpha subcomplex subunit 13 OS=Homo sapiens OX=9606 GN=NDUFA13 PE=1 SV=3	2715.53	4055.58	2040.92	2141.77	218.271	297.193
Q9P278	FNIP2	5	1	28.8243	0.000384576	0.000248401	86.4155	1	M1-LPS-7D-01022023	E1-M1-LPS-7D-01022023	Folliculin-interacting protein 2 OS=Homo sapiens OX=9606 GN=FNIP2 PE=1 SV=2	159.052	146.72	140.417	144.167	2.28499	1.25341
Q9UHA4	LAMTOR3	2	1	17.74	0.000965935	0.000449211	Infinity	1	M1-LPS-7D-01022023	E1-M1-LPS-7D-01022023	Ragulator complex protein LAMTOR3 OS=Homo sapiens OX=9606 GN=LAMTOR3 PE=1 SV=1	182.94	466.233	230.218	161.118	0	0
Q9UHC7	MKRN1	2	1	13.9739	0.000316565	0.000224558	Infinity	1	M1-LPS-7D-01022023	E1-M1-LPS-7D-01022023	E3 ubiquitin-protein ligase makorin-1 OS=Homo sapiens OX=9606 GN=MKRN1 PE=1 SV=3	250.82	500.304	206.255	240.897	0	0
Q9UHG3	PCYOX1	2	1	10.8218	0.0081076	0.00143752	2.58094	0.982394	M1-LPS-7D-01022023	E1-M1-LPS-7D-01022023	Prenylcysteine oxidase 1 OS=Homo sapiens OX=9606 GN=PCYOX1 PE=1 SV=3	723.754	685.569	745.274	594.704	245.041	301.01
Q9UHV9	PFDN2	5	1	30.8549	0.0163252	0.0022923	3.92667	0.904316	M1-LPS-7D-01022023	E1-M1-LPS-7D-01022023	Prefoldin subunit 2 OS=Homo sapiens OX=9606 GN=PFDN2 PE=1 SV=1	4748.1	6986.54	4411.91	5451.66	1741.28	1247.17
Q9UHX1	PUF60	11	7	66.8452	0.0139303	0.00203936	3.50679	0.929941	M1-LPS-7D-01022023	E1-M1-LPS-7D-01022023	Poly(U)-binding-splicing factor PUF60 OS=Homo sapiens OX=9606 GN=PUF60 PE=1 SV=1	2336.33	3578.29	1939.6	2182.1	868.586	818.033
Q9UI15	TAGLN3	3	1	21.2345	0.00352204	0.000888252	7.88335	0.999473	M1-LPS-7D-01022023	E1-M1-LPS-7D-01022023	Transgelin-3 OS=Homo sapiens OX=9606 GN=TAGLN3 PE=1 SV=2	436.566	604.135	504.109	479.242	78.9304	53.0821
Q9UKX3	MYH13	15	5	103.254	0.00472087	0.00107832	4.10587	0.997698	M1-LPS-7D-01022023	E1-M1-LPS-7D-01022023	Myosin-13 OS=Homo sapiens OX=9606 GN=MYH13 PE=2 SV=2	3128.82	4211.63	1292.64	1411.38	824.049	963.743
Q9ULA0	DNPEP	6	3	36.1935	0.0282677	0.00322903	2.9883	0.779579	M1-LPS-7D-01022023	E1-M1-LPS-7D-01022023	Aspartyl aminopeptidase OS=Homo sapiens OX=9606 GN=DNPEP PE=1 SV=2	2213.31	3381.15	1806.66	2015.58	826.207	1045.92
Q9UNH7	SNX6	8	5	56.7751	0.00569233	0.00115904	5.42637	0.994909	M1-LPS-7D-01022023	E1-M1-LPS-7D-01022023	Sorting nexin-6 OS=Homo sapiens OX=9606 GN=SNX6 PE=1 SV=1	1239.15	1819.88	1124.4	1469.82	292.563	271.171
Q9UPQ7	PDZRN3	3	1	18.6588	0.00179602	0.000636618	7.73294	0.999996	M1-LPS-7D-01022023	E1-M1-LPS-7D-01022023	E3 ubiquitin-protein ligase PDZRN3 OS=Homo sapiens OX=9606 GN=PDZRN3 PE=1 SV=2	4002.36	4642.63	3727.95	4196.46	657.393	460.549
Q9Y3D7	PAM16	2	1	9.6127	0.000426139	0.00026228	Infinity	1	M1-LPS-7D-01022023	E1-M1-LPS-7D-01022023	Mitochondrial import inner membrane translocase subunit TIM16 OS=Homo sapiens OX=9606 GN=PAM16 PE=1 SV=2	568.709	1105.64	355.168	209.133	0	0
Q9Y3L5	RAP2C	6	1	35.3241	0.0214898	0.00271573	3.55286	0.848351	M1-LPS-7D-01022023	E1-M1-LPS-7D-01022023	Ras-related protein Rap-2c OS=Homo sapiens OX=9606 GN=RAP2C PE=1 SV=1	1201.11	1938.22	843.983	916.062	475.96	407.647
Q9Y4L1	HYOU1	42	27	385.621	0.012988	0.00195854	3.80049	0.939676	M1-LPS-7D-01022023	E1-M1-LPS-7D-01022023	Hypoxia up-regulated protein 1 OS=Homo sapiens OX=9606 GN=HYOU1 PE=1 SV=1	15465	25105.3	17880	19328.4	5660.01	5014.99
Q9Y5L4	TIMM13	5	5	35.4366	0.0171348	0.00237161	2.49459	0.895507	M1-LPS-7D-01022023	E1-M1-LPS-7D-01022023	Mitochondrial import inner membrane translocase subunit Tim13 OS=Homo sapiens OX=9606 GN=TIMM13 PE=1 SV=1	2059.99	2785.26	1862.68	2256.9	1005.57	936.725
Q9Y5Y2	NUBP2	2	1	12.7864	2.07087e-05	7.26784e-05	Infinity	1	M1-LPS-7D-01022023	E1-M1-LPS-7D-01022023	Cytosolic Fe-S cluster assembly factor NUBP2 OS=Homo sapiens OX=9606 GN=NUBP2 PE=1 SV=1	701.135	928.416	666.468	565.404	0	0
Q9Y6Y8	SEC23IP	3	2	16.5836	0.00203389	0.000677554	26.7267	0.999987	M1-LPS-7D-01022023	E1-M1-LPS-7D-01022023	SEC23-interacting protein OS=Homo sapiens OX=9606 GN=SEC23IP PE=1 SV=1	460.734	499.963	357.046	416.517	12.3091	23.6361
Q9Y262	EIF3L	5	3	28.2097	0.00503943	0.0011078	6.95899	0.996927	M1-LPS-7D-01022023	E1-M1-LPS-7D-01022023	Eukaryotic translation initiation factor 3 subunit L OS=Homo sapiens OX=9606 GN=EIF3L PE=1 SV=1	1324.51	1899.98	1399.07	1616.91	275.306	188.051
Q9Y265	RUVBL1	16	10	144.028	0.00706931	0.00130741	4.8057	0.988706	M1-LPS-7D-01022023	E1-M1-LPS-7D-01022023	RuvB-like 1 OS=Homo sapiens OX=9606 GN=RUVBL1 PE=1 SV=1	7051.98	10298.7	5749.65	6568.88	1996.46	1613.98
Q32P28	P3H1	10	5	64.258	0.0107512	0.00171699	3.22879	0.961308	M1-LPS-7D-01022023	E1-M1-LPS-7D-01022023	Prolyl 3-hydroxylase 1 OS=Homo sapiens OX=9606 GN=P3H1 PE=1 SV=2	6179.88	8749	3979.91	4474.18	2372.01	2251.66
Q53TS8	C2CD6	4	1	22.7379	0.0103878	0.00167506	2.96712	0.964552	M1-LPS-7D-01022023	E1-M1-LPS-7D-01022023	Cation channel sperm-associated targeting subunit tau OS=Homo sapiens OX=9606 GN=C2CD6 PE=1 SV=2	1171.67	1545.12	920.038	1108.65	484.654	430.981
Q00059	TFAM	4	1	24.2736	0.000412234	0.000257896	13.3298	1	M1-LPS-7D-01022023	E1-M1-LPS-7D-01022023	Transcription factor A_ mitochondrial OS=Homo sapiens OX=9606 GN=TFAM PE=1 SV=1	1834.7	2114.69	1021.07	1310.9	149.953	146.33
Q86SX6	GLRX5	2	1	12.9558	0.00871594	0.00149461	4.35504	0.978119	M1-LPS-7D-01022023	E1-M1-LPS-7D-01022023	Glutaredoxin-related protein 5_ mitochondrial OS=Homo sapiens OX=9606 GN=GLRX5 PE=1 SV=2	2774.94	3842.76	2130.35	2378.84	871.806	647.743
Q86YA3	ZGRF1	17	8	84.652	0.00032969	0.000224558	2.85855	1	M1-LPS-7D-01022023	E1-M1-LPS-7D-01022023	Protein ZGRF1 OS=Homo sapiens OX=9606 GN=ZGRF1 PE=1 SV=3	2383.3	2523.02	2007.89	1982.08	897.674	818.691
Q96A35	MRPL24	3	2	17.3344	0.00347194	0.000882891	21.6771	0.999513	M1-LPS-7D-01022023	E1-M1-LPS-7D-01022023	39S ribosomal protein L24_ mitochondrial OS=Homo sapiens OX=9606 GN=MRPL24 PE=1 SV=1	1036.68	1329	674.442	581.536	71.8062	37.3263
Q96AT9	RPE	2	1	10.4205	0.00573876	0.00116266	5.15057	0.994742	M1-LPS-7D-01022023	E1-M1-LPS-7D-01022023	Ribulose-phosphate 3-epimerase OS=Homo sapiens OX=9606 GN=RPE PE=1 SV=1	2285.37	3034.29	881.372	1131.7	565.235	467.595
Q96CV9	OPTN	4	2	22.8624	0.014188	0.00206452	3.94614	0.927234	M1-LPS-7D-01022023	E1-M1-LPS-7D-01022023	Optineurin OS=Homo sapiens OX=9606 GN=OPTN PE=1 SV=3	1566.85	2561.85	1421.82	1466.95	533.365	512.897
Q96FJ2	DYNLL2	2	1	27.2058	0.000263153	0.000209555	922.161	1	M1-LPS-7D-01022023	E1-M1-LPS-7D-01022023	Dynein light chain 2_ cytoplasmic OS=Homo sapiens OX=9606 GN=DYNLL2 PE=1 SV=1	3410.78	4806.12	2795.99	3132.49	5.79167	3.11882
Q96FN4	CPNE2	6	2	37.3892	0.0207567	0.00265484	3.09708	0.85619	M1-LPS-7D-01022023	E1-M1-LPS-7D-01022023	Copine-2 OS=Homo sapiens OX=9606 GN=CPNE2 PE=1 SV=3	1489.93	1771.45	1630.2	1538.2	656.09	396.956
Q96G03	PGM2	10	6	53.3137	0.0429077	0.00425647	2.81191	0.658193	M1-LPS-7D-01022023	E1-M1-LPS-7D-01022023	Phosphopentomutase OS=Homo sapiens OX=9606 GN=PGM2 PE=1 SV=4	1552.53	2430.01	1162.6	1325.92	613.085	803.224
Q96JA1	LRIG1	2	1	23.0552	0.00180847	0.000639082	4.03248	0.999995	M1-LPS-7D-01022023	E1-M1-LPS-7D-01022023	Leucine-rich repeats and immunoglobulin-like domains protein 1 OS=Homo sapiens OX=9606 GN=LRIG1 PE=1 SV=2	2949.4	3805.23	2610.78	2719.28	837.165	837.894
Q96JJ7	TMX3	2	1	10.6653	0.0416891	0.00418087	3.07213	0.666955	M1-LPS-7D-01022023	E1-M1-LPS-7D-01022023	Protein disulfide-isomerase TMX3 OS=Homo sapiens OX=9606 GN=TMX3 PE=1 SV=2	939.654	749.938	804.571	864.54	186.973	363
Q96KP4	CNDP2	13	10	93.2298	0.00529339	0.00113117	4.57321	0.996213	M1-LPS-7D-01022023	E1-M1-LPS-7D-01022023	Cytosolic non-specific dipeptidase OS=Homo sapiens OX=9606 GN=CNDP2 PE=1 SV=2	3831.82	5184.18	3367.25	3661.52	1113.97	857.511
Q96RP9	GFM1	5	1	25.7541	4.01068e-05	8.55344e-05	Infinity	1	M1-LPS-7D-01022023	E1-M1-LPS-7D-01022023	Elongation factor G_ mitochondrial OS=Homo sapiens OX=9606 GN=GFM1 PE=1 SV=2	3831.41	6375.34	4172.22	4311.51	0	0
Q155Q3	DIXDC1	6	1	39.0458	0.00345297	0.00088038	14.3456	0.999528	M1-LPS-7D-01022023	E1-M1-LPS-7D-01022023	Dixin OS=Homo sapiens OX=9606 GN=DIXDC1 PE=1 SV=2	1214.79	1987.74	176.59	234.565	101.358	121.883
Q00325	SLC25A3	12	9	114.416	0.0093687	0.00157404	2.37398	0.973114	M1-LPS-7D-01022023	E1-M1-LPS-7D-01022023	Phosphate carrier protein_ mitochondrial OS=Homo sapiens OX=9606 GN=SLC25A3 PE=1 SV=2	6115.9	6911.05	6042.08	6797.46	2399.37	3088.02
Q00535	CDK5	2	2	11.13	0.00865149	0.00149015	79.1314	0.97859	M1-LPS-7D-01022023	E1-M1-LPS-7D-01022023	Cyclin-dependent kinase 5 OS=Homo sapiens OX=9606 GN=CDK5 PE=1 SV=3	711.712	1012.57	639.864	948.392	4.02883	17.7613
Q00688	FKBP3	5	1	34.5748	8.84224e-05	0.000120604	14.1945	1	M1-LPS-7D-01022023	E1-M1-LPS-7D-01022023	Peptidyl-prolyl cis-trans isomerase FKBP3 OS=Homo sapiens OX=9606 GN=FKBP3 PE=1 SV=1	2464.73	2890.28	2293.91	2334	179.348	197.911
Q969T9	WBP2	1	1	6.3077	0.00260325	0.000754769	22.7319	0.999919	M1-LPS-7D-01022023	E1-M1-LPS-7D-01022023	WW domain-binding protein 2 OS=Homo sapiens OX=9606 GN=WBP2 PE=1 SV=1	663.65	1108.77	297.669	273.949	32.516	45.4547
Q969X5	ERGIC1	2	1	17.1636	0.00460644	0.00106685	2.99805	0.997942	M1-LPS-7D-01022023	E1-M1-LPS-7D-01022023	Endoplasmic reticulum-Golgi intermediate compartment protein 1 OS=Homo sapiens OX=9606 GN=ERGIC1 PE=1 SV=1	2530.69	3377.79	2755	2830.7	962.69	1008.08
Q01518	CAP1	18	11	189.03	0.0126362	0.00192043	2.55261	0.943233	M1-LPS-7D-01022023	E1-M1-LPS-7D-01022023	Adenylyl cyclase-associated protein 1 OS=Homo sapiens OX=9606 GN=CAP1 PE=1 SV=5	7389.11	10107.2	7315.51	7611.26	3223.55	3630.74
Q03519	TAP2	6	2	44.1445	0.0381993	0.00397599	6.34389	0.693311	M1-LPS-7D-01022023	E1-M1-LPS-7D-01022023	Antigen peptide transporter 2 OS=Homo sapiens OX=9606 GN=TAP2 PE=1 SV=1	703.298	785.456	755.119	593.028	176.143	58.532
Q04323	UBXN1	5	2	38.2264	0.00490735	0.00109485	5.78608	0.997263	M1-LPS-7D-01022023	E1-M1-LPS-7D-01022023	UBX domain-containing protein 1 OS=Homo sapiens OX=9606 GN=UBXN1 PE=1 SV=2	888.779	1131.65	973.067	963.901	211.623	137.565
Q04446	GBE1	7	7	46.7191	0.0320057	0.00349248	4.54997	0.745057	M1-LPS-7D-01022023	E1-M1-LPS-7D-01022023	1_4-alpha-glucan-branching enzyme OS=Homo sapiens OX=9606 GN=GBE1 PE=1 SV=3	1685.7	3119.26	1858.88	2754.57	617.999	438.043
Q05923	DUSP2	2	1	10.9178	0.00946569	0.00157667	4.5212	0.972336	M1-LPS-7D-01022023	E1-M1-LPS-7D-01022023	Dual specificity protein phosphatase 2 OS=Homo sapiens OX=9606 GN=DUSP2 PE=1 SV=1	669.346	1123.96	198.199	202.006	201.995	194.648
Q07820	MCL1	3	2	15.9766	0.00870794	0.00149461	2.60836	0.978177	M1-LPS-7D-01022023	E1-M1-LPS-7D-01022023	Induced myeloid leukemia cell differentiation protein Mcl-1 OS=Homo sapiens OX=9606 GN=MCL1 PE=1 SV=3	3651.67	4891.89	1969.56	2045.94	1665.53	1609.92
Q13126	MTAP	8	6	75.285	0.00492107	0.00109485	9.65879	0.99723	M1-LPS-7D-01022023	E1-M1-LPS-7D-01022023	S-methyl-5'-thioadenosine phosphorylase OS=Homo sapiens OX=9606 GN=MTAP PE=1 SV=2	3140.32	5110.65	2859.38	2956.7	355.154	499.09
Q13190	STX5	2	1	10.6012	0.00582965	0.00117059	14.183	0.994408	M1-LPS-7D-01022023	E1-M1-LPS-7D-01022023	Syntaxin-5 OS=Homo sapiens OX=9606 GN=STX5 PE=1 SV=2	2155.04	2758.37	2264.89	2562.73	236.112	110.317
Q13363	CTBP1	2	2	9.7015	1.0828e-05	5.24541e-05	Infinity	1	M1-LPS-7D-01022023	E1-M1-LPS-7D-01022023	C-terminal-binding protein 1 OS=Homo sapiens OX=9606 GN=CTBP1 PE=1 SV=2	1868.25	2478.8	629.411	628.997	0	0
Q13838	DDX39B	12	5	108.33	0.0177222	0.00242121	2.31903	0.889103	M1-LPS-7D-01022023	E1-M1-LPS-7D-01022023	Spliceosome RNA helicase DDX39B OS=Homo sapiens OX=9606 GN=DDX39B PE=1 SV=1	10526.5	13911.3	9270.46	9953.1	5689.51	4848.39
Q14155	ARHGEF7	3	1	15.2355	9.80609e-05	0.000126677	Infinity	1	M1-LPS-7D-01022023	E1-M1-LPS-7D-01022023	Rho guanine nucleotide exchange factor 7 OS=Homo sapiens OX=9606 GN=ARHGEF7 PE=1 SV=2	1429.98	2608.97	1447.54	1641.36	0	0
Q14157	UBAP2L	4	3	22.3015	0.000502154	0.000283115	31.3548	1	M1-LPS-7D-01022023	E1-M1-LPS-7D-01022023	Ubiquitin-associated protein 2-like OS=Homo sapiens OX=9606 GN=UBAP2L PE=1 SV=2	333.185	319.238	330.711	278.598	8.29078	12.517
Q14240	EIF4A2	14	1	144.551	0.0284654	0.00323191	2.24479	0.777689	M1-LPS-7D-01022023	E1-M1-LPS-7D-01022023	Eukaryotic initiation factor 4A-II OS=Homo sapiens OX=9606 GN=EIF4A2 PE=1 SV=2	4254.67	5954.36	3871.99	4213.78	2116.61	2431.27
Q14444	CAPRIN1	3	1	15.7223	0.00601413	0.00119321	9.45719	0.993694	M1-LPS-7D-01022023	E1-M1-LPS-7D-01022023	Caprin-1 OS=Homo sapiens OX=9606 GN=CAPRIN1 PE=1 SV=2	964.701	631.345	651.234	621.536	104.791	63.975
Q14554	PDIA5	2	1	10.4893	0.0216038	0.00272127	2.29259	0.847137	M1-LPS-7D-01022023	E1-M1-LPS-7D-01022023	Protein disulfide-isomerase A5 OS=Homo sapiens OX=9606 GN=PDIA5 PE=1 SV=1	1277.99	1745.42	839.856	949.342	676.932	641.841
Q14644	RASA3	5	1	31.6981	0.00490625	0.00109485	19.8226	0.997266	M1-LPS-7D-01022023	E1-M1-LPS-7D-01022023	Ras GTPase-activating protein 3 OS=Homo sapiens OX=9606 GN=RASA3 PE=1 SV=3	1626	2354.08	1325.9	1219.6	134.336	66.4488
Q14696	MESD	3	3	16.2111	0.0476444	0.00458698	2.26711	0.626136	M1-LPS-7D-01022023	E1-M1-LPS-7D-01022023	LRP chaperone MESD OS=Homo sapiens OX=9606 GN=MESD PE=1 SV=2	8008.84	12136.7	6082.85	6652.57	4694.3	4191.72
Q14964	RAB39A	4	2	24.6979	0.0421464	0.00421331	5.77063	0.663641	M1-LPS-7D-01022023	E1-M1-LPS-7D-01022023	Ras-related protein Rab-39A OS=Homo sapiens OX=9606 GN=RAB39A PE=1 SV=2	1488.6	1944.9	336.735	299.299	439.774	155.221
Q15477	SKIC2	3	2	25.7791	0.0256002	0.00306525	10.3244	0.805748	M1-LPS-7D-01022023	E1-M1-LPS-7D-01022023	Helicase SKI2W OS=Homo sapiens OX=9606 GN=SKIV2L PE=1 SV=3	720.643	1060.7	342.086	424.187	46.9578	125.58
Q16181	SEPTIN7	9	6	63.3796	0.0232962	0.00288138	2.09408	0.829318	M1-LPS-7D-01022023	E1-M1-LPS-7D-01022023	Septin-7 OS=Homo sapiens OX=9606 GN=SEPTIN7 PE=1 SV=2	1727.87	1654.72	1371.38	1488.55	935.494	679.816
Q16539	MAPK14	1	1	5.2366	0.00254638	0.000751622	47.9531	0.99993	M1-LPS-7D-01022023	E1-M1-LPS-7D-01022023	Mitogen-activated protein kinase 14 OS=Homo sapiens OX=9606 GN=MAPK14 PE=1 SV=3	768.159	1536.13	506.008	589.955	28.298	19.7549
Q16563	SYPL1	2	1	13.7462	0.0283887	0.00322903	6.34528	0.778421	M1-LPS-7D-01022023	E1-M1-LPS-7D-01022023	Synaptophysin-like protein 1 OS=Homo sapiens OX=9606 GN=SYPL1 PE=1 SV=1	655.093	913.492	737.819	717.549	177.887	69.3183
Q16644	MAPKAPK3	1	1	4.8033	1.2796e-05	5.83799e-05	Infinity	1	M1-LPS-7D-01022023	E1-M1-LPS-7D-01022023	MAP kinase-activated protein kinase 3 OS=Homo sapiens OX=9606 GN=MAPKAPK3 PE=1 SV=1	1123.98	1488.71	939.935	1028.6	0	0
Q16851	UGP2	9	6	63.4351	0.0252601	0.00304019	2.33021	0.809172	M1-LPS-7D-01022023	E1-M1-LPS-7D-01022023	UTP--glucose-1-phosphate uridylyltransferase OS=Homo sapiens OX=9606 GN=UGP2 PE=1 SV=5	7291.61	10638.2	4368.24	4611.03	3896.07	3798.41
Q16881	TXNRD1	17	12	151.194	0.000548442	0.000293842	4.73782	1	M1-LPS-7D-01022023	E1-M1-LPS-7D-01022023	Thioredoxin reductase 1_ cytoplasmic OS=Homo sapiens OX=9606 GN=TXNRD1 PE=1 SV=3	5408.4	6565.94	4874.74	5040.54	1265.17	1262.22
Q92522	H1-10	6	2	47.6319	0.00169352	0.000617612	2.97062	0.999997	M1-LPS-7D-01022023	E1-M1-LPS-7D-01022023	Histone H1.10 OS=Homo sapiens OX=9606 GN=H1-10 PE=1 SV=1	3812.74	4414.57	4070.58	3895.4	1284.8	1484.76
Q92544	TM9SF4	1	1	5.4526	0.000115227	0.00013811	Infinity	1	M1-LPS-7D-01022023	E1-M1-LPS-7D-01022023	Transmembrane 9 superfamily member 4 OS=Homo sapiens OX=9606 GN=TM9SF4 PE=1 SV=2	270.434	273.57	155.835	254.13	0	0
Q92552	MRPS27	3	1	22.7566	0.00437968	0.00102697	5.78823	0.998376	M1-LPS-7D-01022023	E1-M1-LPS-7D-01022023	28S ribosomal protein S27_ mitochondrial OS=Homo sapiens OX=9606 GN=MRPS27 PE=1 SV=3	616.621	795.399	495.572	476.017	100.71	143.237
Q92804	TAF15	8	4	59.7745	0.0275945	0.00319864	2.75087	0.786064	M1-LPS-7D-01022023	E1-M1-LPS-7D-01022023	TATA-binding protein-associated factor 2N OS=Homo sapiens OX=9606 GN=TAF15 PE=1 SV=1	1088.98	1702.68	554.36	613.389	543.481	471.347
Q92905	COPS5	3	2	15.1925	0.0142588	0.00207221	3.11518	0.926488	M1-LPS-7D-01022023	E1-M1-LPS-7D-01022023	COP9 signalosome complex subunit 5 OS=Homo sapiens OX=9606 GN=COPS5 PE=1 SV=4	352.522	262.414	191.259	243.346	91.3947	106.005
Q99607	ELF4	2	1	12.9523	0.0120501	0.00184583	30.3851	0.949047	M1-LPS-7D-01022023	E1-M1-LPS-7D-01022023	ETS-related transcription factor Elf-4 OS=Homo sapiens OX=9606 GN=ELF4 PE=1 SV=1	3384.64	2903.56	3252.54	3027.96	165.618	41.3326
Q99988	GDF15	7	6	53.9129	0.00464138	0.00106974	5.98684	0.99787	M1-LPS-7D-01022023	E1-M1-LPS-7D-01022023	Growth/differentiation factor 15 OS=Homo sapiens OX=9606 GN=GDF15 PE=1 SV=3	7012.2	10860.6	5633.91	6019.56	1502.76	1482.59
O00154	ACOT7	2	2	17.8716	0.0184785	0.00247995	2.39473	0.880858	E1-LPS-7D-01022023	M1-LPS-7D-01022023	Cytosolic acyl coenzyme A thioester hydrolase OS=Homo sapiens OX=9606 GN=ACOT7 PE=1 SV=3	518.943	699.491	1433.91	1483.91	961.697	813.837
P43250	GRK6	1	1	5.0582	0.00241355	0.000740277	2.18365	0.999952	E1-LPS-7D-01022023	M1-LPS-7D-01022023	G protein-coupled receptor kinase 6 OS=Homo sapiens OX=9606 GN=GRK6 PE=1 SV=2	935.457	921.846	1866.58	2189.12	983.879	1020.47
P68133	ACTA1	28	3	425.508	0.0054738	0.0011405	4.02709	0.995651	E1-LPS-7D-01022023	M1-LPS-7D-01022023	Actin_ alpha skeletal muscle OS=Homo sapiens OX=9606 GN=ACTA1 PE=1 SV=1	12832.1	18271.4	57986.2	67270.4	15836.7	17672.4
Q7L014	DDX46	3	3	20.6662	8.31792e-05	0.000119391	5.83242	1	E1-LPS-7D-01022023	M1-LPS-7D-01022023	Probable ATP-dependent RNA helicase DDX46 OS=Homo sapiens OX=9606 GN=DDX46 PE=1 SV=2	420.8	454.793	2648.85	2457.97	1378.02	1345.41
Q8N4C6	NIN	6	1	31.1999	0.00106701	0.000473489	157.152	1	E1-LPS-7D-01022023	M1-LPS-7D-01022023	Ninein OS=Homo sapiens OX=9606 GN=NIN PE=1 SV=4	0.587696	1.12711	135.65	133.835	0.679951	1.72875
Q8TCT9	HM13	2	2	12.5122	0.0445833	0.00438157	2.17058	0.646497	E1-LPS-7D-01022023	M1-LPS-7D-01022023	Minor histocompatibility antigen H13 OS=Homo sapiens OX=9606 GN=HM13 PE=1 SV=1	1014.59	980.103	2089.18	2240.47	1269.77	1912.64
Q9UBT2	UBA2	9	3	57.7876	0.010569	0.00169957	4.32855	0.962946	E1-LPS-7D-01022023	M1-LPS-7D-01022023	SUMO-activating enzyme subunit 2 OS=Homo sapiens OX=9606 GN=UBA2 PE=1 SV=2	98.5027	165.037	580.499	560.245	138.908	153.648
Q9Y3B4	SF3B6	2	1	12.2036	0.0118999	0.00183247	3.8431	0.950512	E1-LPS-7D-01022023	M1-LPS-7D-01022023	Splicing factor 3B subunit 6 OS=Homo sapiens OX=9606 GN=SF3B6 PE=1 SV=1	114.287	72.4236	355.23	362.32	162.782	159.163
Q96DF8	ESS2	1	1	4.8429	0.00225215	0.000719347	3.76902	0.999972	E1-LPS-7D-01022023	M1-LPS-7D-01022023	Splicing factor ESS-2 homolog OS=Homo sapiens OX=9606 GN=ESS2 PE=1 SV=1	153.395	120.003	512.156	518.287	203.982	217.703
Q96HY6	DDRGK1	2	1	12.657	4.88332e-06	4.13269e-05	Infinity	1	E1-LPS-7D-01022023	M1-LPS-7D-01022023	DDRGK domain-containing protein 1 OS=Homo sapiens OX=9606 GN=DDRGK1 PE=1 SV=2	0	0	330.106	396.17	0	0
Q96L46	CAPNS2	2	1	8.8127	0.00238124	0.000740277	74.6529	0.999957	E1-LPS-7D-01022023	M1-LPS-7D-01022023	Calpain small subunit 2 OS=Homo sapiens OX=9606 GN=CAPNS2 PE=1 SV=2	2.5618	6.31479	325.792	336.871	6.70636	8.55794
Q00597	FANCC	2	1	12.6967	0.000170095	0.000171963	Infinity	1	E1-LPS-7D-01022023	M1-LPS-7D-01022023	Fanconi anemia group C protein OS=Homo sapiens OX=9606 GN=FANCC PE=1 SV=1	0	0	124.343	209.904	0	0
Q09028	RBBP4	2	1	10.1853	0.0416542	0.00418087	4.19731	0.66721	E1-LPS-7D-01022023	M1-LPS-7D-01022023	Histone-binding protein RBBP4 OS=Homo sapiens OX=9606 GN=RBBP4 PE=1 SV=3	90.7235	187.125	697.681	468.532	544.196	444.406
Q14344	GNA13	8	1	45.6616	5.67706e-05	0.000100005	Infinity	1	E1-LPS-7D-01022023	M1-LPS-7D-01022023	Guanine nucleotide-binding protein subunit alpha-13 OS=Homo sapiens OX=9606 GN=GNA13 PE=1 SV=2	0	0	89.6522	125.516	0	0
Q92538	GBF1	3	1	25.3892	0.000707045	0.000354435	8.11959	1	E1-LPS-7D-01022023	M1-LPS-7D-01022023	Golgi-specific brefeldin A-resistance guanine nucleotide exchange factor 1 OS=Homo sapiens OX=9606 GN=GBF1 PE=1 SV=2	827.039	904.049	7502.68	6553.05	1181.81	926.039
A5A3E0	POTEF	21	1	257.232	7.91842e-08	3.06874e-06	Infinity	1	E1-M1-LPS-7D-01022023	M1-LPS-7D-01022023	POTE ankyrin domain family member F OS=Homo sapiens OX=9606 GN=POTEF PE=1 SV=2	0	0	0	0	2441.38	2300.7
B3EWG3	FAM25A	1	1	5.2073	0.00352012	0.000888252	38.0331	0.999474	E1-M1-LPS-7D-01022023	M1-LPS-7D-01022023	Protein FAM25A OS=Homo sapiens OX=9606 GN=FAM25A PE=3 SV=1	385.752	164.13	448.161	429.841	11394.7	9519.05
E9PAV3	NACA	15	12	110.662	9.48525e-05	0.000123909	4.63519	1	E1-M1-LPS-7D-01022023	M1-LPS-7D-01022023	Nascent polypeptide-associated complex subunit alpha_ muscle-specific form OS=Homo sapiens OX=9606 GN=NACA PE=1 SV=1	9201.61	8246.02	9093.28	8916.73	40847.7	40025.3
O00151	PDLIM1	9	6	82.4095	0.000546933	0.000293842	8.33374	1	E1-M1-LPS-7D-01022023	M1-LPS-7D-01022023	PDZ and LIM domain protein 1 OS=Homo sapiens OX=9606 GN=PDLIM1 PE=1 SV=4	3544.58	4175.15	3613.97	4531.61	31640.6	32693.6
O00159	MYO1C	18	10	106.516	0.00232584	0.00073481	2.60578	0.999964	E1-M1-LPS-7D-01022023	M1-LPS-7D-01022023	Unconventional myosin-Ic OS=Homo sapiens OX=9606 GN=MYO1C PE=1 SV=4	2285.38	2776.29	2723.76	2787.26	6741.91	6447.69
O00231	PSMD11	14	8	105.082	0.000185021	0.000180766	10.4986	1	E1-M1-LPS-7D-01022023	M1-LPS-7D-01022023	26S proteasome non-ATPase regulatory subunit 11 OS=Homo sapiens OX=9606 GN=PSMD11 PE=1 SV=3	2330.13	2252.44	2240.65	2757.74	23498.7	24612.1
O00232	PSMD12	13	5	94.8226	0.0222625	0.00279817	2.27468	0.840156	E1-M1-LPS-7D-01022023	M1-LPS-7D-01022023	26S proteasome non-ATPase regulatory subunit 12 OS=Homo sapiens OX=9606 GN=PSMD12 PE=1 SV=3	1733.74	2474.36	2504.24	2626.5	4697.67	4874.43
O00264	PGRMC1	3	1	20.5581	7.17602e-07	1.66862e-05	Infinity	1	E1-M1-LPS-7D-01022023	M1-LPS-7D-01022023	Membrane-associated progesterone receptor component 1 OS=Homo sapiens OX=9606 GN=PGRMC1 PE=1 SV=3	0	0	0	0	1596.7	1798.18
O00478	BTN3A3	2	2	10.0761	0.0210697	0.00268083	2.68969	0.852836	E1-M1-LPS-7D-01022023	M1-LPS-7D-01022023	Butyrophilin subfamily 3 member A3 OS=Homo sapiens OX=9606 GN=BTN3A3 PE=1 SV=1	1825.35	1738.74	1709.26	1894.14	3763.32	5822.98
O15427	SLC16A3	5	2	33.2381	0.00952744	0.00157791	4.15215	0.971837	E1-M1-LPS-7D-01022023	M1-LPS-7D-01022023	Monocarboxylate transporter 4 OS=Homo sapiens OX=9606 GN=SLC16A3 PE=1 SV=1	1983.42	1370.63	1832.78	2080.48	6000.12	7926.42
O15482	TEX28	1	1	5.482	0.00267541	0.000766329	37.3905	0.999902	E1-M1-LPS-7D-01022023	M1-LPS-7D-01022023	Testis-specific protein TEX28 OS=Homo sapiens OX=9606 GN=TEX28P2 PE=1 SV=1	25.9835	18.9635	126.845	67.3983	771.481	909.108
O60763	USO1	11	7	64.9711	0.0274532	0.00318862	2.85007	0.787435	E1-M1-LPS-7D-01022023	M1-LPS-7D-01022023	General vesicular transport factor p115 OS=Homo sapiens OX=9606 GN=USO1 PE=1 SV=2	1004.71	676.585	1142.84	1333.94	2131.1	2660.71
O60812	HNRNPCL1	4	2	31.8281	0.0129122	0.00194962	15.199	0.940447	E1-M1-LPS-7D-01022023	M1-LPS-7D-01022023	Heterogeneous nuclear ribonucleoprotein C-like 1 OS=Homo sapiens OX=9606 GN=HNRNPCL1 PE=1 SV=1	37.1054	43.2311	106.84	43.6892	721.54	499.494
O75821	EIF3G	5	3	34.2181	0.00121794	0.000517727	5.82868	1	E1-M1-LPS-7D-01022023	M1-LPS-7D-01022023	Eukaryotic translation initiation factor 3 subunit G OS=Homo sapiens OX=9606 GN=EIF3G PE=1 SV=2	840.187	662.897	803.308	946.489	4218.39	4542.6
O75923	DYSF	5	2	26.5102	0.00290146	0.000799367	2.77359	0.999834	E1-M1-LPS-7D-01022023	M1-LPS-7D-01022023	Dysferlin OS=Homo sapiens OX=9606 GN=DYSF PE=1 SV=1	368.672	334.794	637.888	655.949	1064.55	886.574
O75955	FLOT1	8	1	51.5044	0.000419794	0.000260998	11.6153	1	E1-M1-LPS-7D-01022023	M1-LPS-7D-01022023	Flotillin-1 OS=Homo sapiens OX=9606 GN=FLOT1 PE=1 SV=3	413.134	525.69	974.241	862.79	5447.36	5457.33
P02768	ALB	9	1	49.6715	0.0291187	0.00329323	2.06943	0.771497	E1-M1-LPS-7D-01022023	M1-LPS-7D-01022023	Albumin OS=Homo sapiens OX=9606 GN=ALB PE=1 SV=2	3846.59	2728.27	4249.36	4219.94	6792.72	6813.48
P02795	MT2A	4	4	20.3197	0.0093324	0.00157021	3.24231	0.973403	E1-M1-LPS-7D-01022023	M1-LPS-7D-01022023	Metallothionein-2 OS=Homo sapiens OX=9606 GN=MT2A PE=1 SV=1	1370.75	1102.46	1363.28	1384.29	3360.1	4658.8
P04439	HLA-A	14	3	130.49	0.00179163	0.000636618	3.63574	0.999996	E1-M1-LPS-7D-01022023	M1-LPS-7D-01022023	HLA class I histocompatibility antigen_ A alpha chain OS=Homo sapiens OX=9606 GN=HLA-A PE=1 SV=2	1540.98	1853.02	1791.61	1904.94	5686.98	6652.68
P05198	EIF2S1	16	9	120.333	9.4251e-05	0.000123909	2.52057	1	E1-M1-LPS-7D-01022023	M1-LPS-7D-01022023	Eukaryotic translation initiation factor 2 subunit 1 OS=Homo sapiens OX=9606 GN=EIF2S1 PE=1 SV=3	4350.19	4135.13	4632.87	4440.44	10729.6	10658.3
P07858	CTSB	12	9	122.322	0.004902	0.00109485	2.57013	0.997276	E1-M1-LPS-7D-01022023	M1-LPS-7D-01022023	Cathepsin B OS=Homo sapiens OX=9606 GN=CTSB PE=1 SV=3	9007.4	11106.8	14673.1	15972.4	26510.7	25185.4
P09132	SRP19	4	2	24.4199	0.030427	0.00338203	2.12666	0.759328	E1-M1-LPS-7D-01022023	M1-LPS-7D-01022023	Signal recognition particle 19 kDa protein OS=Homo sapiens OX=9606 GN=SRP19 PE=1 SV=3	278.878	274.264	267.481	328.126	494.559	681.789
P13861	PRKAR2A	3	1	16.2021	0.00352164	0.000888252	2.20332	0.999473	E1-M1-LPS-7D-01022023	M1-LPS-7D-01022023	cAMP-dependent protein kinase type II-alpha regulatory subunit OS=Homo sapiens OX=9606 GN=PRKAR2A PE=1 SV=2	5393.53	4779.12	5338.6	5147.15	10380	12033.6
P17096	HMGA1	8	6	51.6598	0.0246791	0.00298571	2.05666	0.815068	E1-M1-LPS-7D-01022023	M1-LPS-7D-01022023	High mobility group protein HMG-I/HMG-Y OS=Homo sapiens OX=9606 GN=HMGA1 PE=1 SV=3	9145.8	6700.69	10663.2	10011.5	16073.6	16517.2
P19878	NCF2	3	3	14.8791	0.00945097	0.00157667	3.10477	0.972455	E1-M1-LPS-7D-01022023	M1-LPS-7D-01022023	Neutrophil cytosol factor 2 OS=Homo sapiens OX=9606 GN=NCF2 PE=1 SV=2	342.13	315.09	353.767	399.005	846.404	1194.11
P20020	ATP2B1	21	6	125.593	0.0413001	0.00416451	4.08015	0.6698	E1-M1-LPS-7D-01022023	M1-LPS-7D-01022023	Plasma membrane calcium-transporting ATPase 1 OS=Homo sapiens OX=9606 GN=ATP2B1 PE=1 SV=4	356.824	313.32	877.504	908.856	899.481	1834.81
P20700	LMNB1	35	19	281.244	0.00623313	0.00121653	7.984	0.992784	E1-M1-LPS-7D-01022023	M1-LPS-7D-01022023	Lamin-B1 OS=Homo sapiens OX=9606 GN=LMNB1 PE=1 SV=2	1638.34	976.658	2245.24	1691.99	10282.3	10595.8
P20839	IMPDH1	4	1	28.1614	0.00137566	0.000549617	5.78474	1	E1-M1-LPS-7D-01022023	M1-LPS-7D-01022023	Inosine-5'-monophosphate dehydrogenase 1 OS=Homo sapiens OX=9606 GN=IMPDH1 PE=1 SV=2	689.856	509.322	632.695	658.821	3599.01	3337.93
P22033	MMUT	2	1	9.3992	0.0334741	0.00361356	6.83925	0.732185	E1-M1-LPS-7D-01022023	M1-LPS-7D-01022023	Methylmalonyl-CoA mutase_ mitochondrial OS=Homo sapiens OX=9606 GN=MMUT PE=1 SV=4	169.314	95.0385	449.102	321.704	624.064	1183.91
P25815	S100P	2	1	12.3423	0.00367743	0.000913568	5.83528	0.999332	E1-M1-LPS-7D-01022023	M1-LPS-7D-01022023	Protein S100-P OS=Homo sapiens OX=9606 GN=S100P PE=1 SV=2	4132.49	2841.02	5064.99	4184.29	20018.3	20674.1
P26358	DNMT1	10	4	56.9024	0.0253234	0.00304465	2.2041	0.808534	E1-M1-LPS-7D-01022023	M1-LPS-7D-01022023	DNA (cytosine-5)-methyltransferase 1 OS=Homo sapiens OX=9606 GN=DNMT1 PE=1 SV=2	981.243	740.734	1133.94	1080.81	1702.66	2092.76
P29317	EPHA2	3	1	21.0255	0.0249163	0.00300192	4.51085	0.812654	E1-M1-LPS-7D-01022023	M1-LPS-7D-01022023	Ephrin type-A receptor 2 OS=Homo sapiens OX=9606 GN=EPHA2 PE=1 SV=2	264.555	160.521	331.791	237.669	1124.48	792.973
P31268	HOXA7	2	1	9.8352	0.00883277	0.00151019	80.8755	0.977253	E1-M1-LPS-7D-01022023	M1-LPS-7D-01022023	Homeobox protein Hox-A7 OS=Homo sapiens OX=9606 GN=HOXA7 PE=1 SV=3	197.604	49.5757	218.477	117.396	10127.2	9863.57
P37840	SNCA	1	1	5.8914	0.0345595	0.00369301	4.52669	0.722916	E1-M1-LPS-7D-01022023	M1-LPS-7D-01022023	Alpha-synuclein OS=Homo sapiens OX=9606 GN=SNCA PE=1 SV=1	63.7294	136.623	205.672	184.739	461.152	445.782
P39019	RPS19	8	6	63.5433	0.00354709	0.000891396	2.6549	0.999451	E1-M1-LPS-7D-01022023	M1-LPS-7D-01022023	40S ribosomal protein S19 OS=Homo sapiens OX=9606 GN=RPS19 PE=1 SV=2	4315.79	4563.39	5538.44	5748.91	13021.8	10551.5
P40222	TXLNA	3	2	10.6608	0.0261351	0.00310377	3.28547	0.8004	E1-M1-LPS-7D-01022023	M1-LPS-7D-01022023	Alpha-taxilin OS=Homo sapiens OX=9606 GN=TXLNA PE=1 SV=3	840.758	483.976	933.838	880.706	2185.19	2167.19
P42677	RPS27	4	1	38.8805	0.0149811	0.00214766	2.0866	0.918812	E1-M1-LPS-7D-01022023	M1-LPS-7D-01022023	40S ribosomal protein S27 OS=Homo sapiens OX=9606 GN=RPS27 PE=1 SV=3	2760.47	2034.91	2448.98	2398.38	5026.61	4979.45
P47914	RPL29	4	3	35.1904	0.00687878	0.00129619	2.05615	0.989717	E1-M1-LPS-7D-01022023	M1-LPS-7D-01022023	60S ribosomal protein L29 OS=Homo sapiens OX=9606 GN=RPL29 PE=1 SV=2	8884.84	7389.85	9169.42	8946.05	17609.7	15853.6
P48735	IDH2	3	1	16.2433	0.00184353	0.000639804	19.0628	0.999994	E1-M1-LPS-7D-01022023	M1-LPS-7D-01022023	Isocitrate dehydrogenase [NADP]_ mitochondrial OS=Homo sapiens OX=9606 GN=IDH2 PE=1 SV=2	371.925	252.231	607.553	409.538	6099.3	5798.86
P49736	MCM2	6	3	32.4517	0.0161148	0.00226954	5.14252	0.906598	E1-M1-LPS-7D-01022023	M1-LPS-7D-01022023	DNA replication licensing factor MCM2 OS=Homo sapiens OX=9606 GN=MCM2 PE=1 SV=4	233.75	129.098	256.77	195.079	996.343	869.611
P50416	CPT1A	6	3	36.2643	0.0225162	0.00280881	2.86913	0.837482	E1-M1-LPS-7D-01022023	M1-LPS-7D-01022023	Carnitine O-palmitoyltransferase 1_ liver isoform OS=Homo sapiens OX=9606 GN=CPT1A PE=1 SV=2	426.639	286.422	569.018	461.861	1050.04	995.822
P51858	HDGF	9	5	84.4538	0.00588642	0.0011759	2.78597	0.994193	E1-M1-LPS-7D-01022023	M1-LPS-7D-01022023	Hepatoma-derived growth factor OS=Homo sapiens OX=9606 GN=HDGF PE=1 SV=1	5812.24	7666.32	6869.26	7603.85	18329	19221.8
P53597	SUCLG1	1	1	4.6062	0.0165985	0.00232225	29.9845	0.901347	E1-M1-LPS-7D-01022023	M1-LPS-7D-01022023	Succinate--CoA ligase [ADP/GDP-forming] subunit alpha_ mitochondrial OS=Homo sapiens OX=9606 GN=SUCLG1 PE=1 SV=4	84.8212	23.1627	73.969	45.9172	1201.35	2036.49
P55287	CDH11	3	2	20.0483	0.000110275	0.000134958	13.126	1	E1-M1-LPS-7D-01022023	M1-LPS-7D-01022023	Cadherin-11 OS=Homo sapiens OX=9606 GN=CDH11 PE=1 SV=2	687.044	828.828	994.579	958.037	10071.1	9826.32
P62328	TMSB4X	3	1	31.3469	0.00189899	0.000651223	4.96449	0.999993	E1-M1-LPS-7D-01022023	M1-LPS-7D-01022023	Thymosin beta-4 OS=Homo sapiens OX=9606 GN=TMSB4X PE=1 SV=2	1021.46	933.158	1114.12	863.621	4413.26	5290.42
P63027	VAMP2	5	1	39.1054	0.0459166	0.00448606	3.34372	0.637473	E1-M1-LPS-7D-01022023	M1-LPS-7D-01022023	Vesicle-associated membrane protein 2 OS=Homo sapiens OX=9606 GN=VAMP2 PE=1 SV=3	1640.55	1159.63	2497.66	2204.31	3470.32	5892.67
Q5BJE1	CCDC178	6	3	31.2746	0.00636483	0.00123539	2.80769	0.992204	E1-M1-LPS-7D-01022023	M1-LPS-7D-01022023	Coiled-coil domain-containing protein 178 OS=Homo sapiens OX=9606 GN=CCDC178 PE=2 SV=3	1040.42	859.266	1686.28	1769.66	2409.2	2924.55
Q5T890	ERCC6L2	5	1	21.8134	0.0181458	0.00246172	3.6422	0.884484	E1-M1-LPS-7D-01022023	M1-LPS-7D-01022023	DNA excision repair protein ERCC-6-like 2 OS=Homo sapiens OX=9606 GN=ERCC6L2 PE=1 SV=2	263.676	229.54	400.19	375.537	690.681	1105.71
Q5TEU4	NDUFAF5	2	1	16.0106	0.000247882	0.000205703	42.6329	1	E1-M1-LPS-7D-01022023	M1-LPS-7D-01022023	Arginine-hydroxylase NDUFAF5_ mitochondrial OS=Homo sapiens OX=9606 GN=NDUFAF5 PE=1 SV=1	2178.92	2809.27	3381.82	4395.65	105091	107570
Q5TF58	IFFO2	1	1	11.3962	0.00243229	0.000740277	3.38625	0.99995	E1-M1-LPS-7D-01022023	M1-LPS-7D-01022023	Intermediate filament family orphan 2 OS=Homo sapiens OX=9606 GN=IFFO2 PE=2 SV=3	890.37	961.483	945.25	1015.17	2759.49	3511.35
Q5TG53	SERTAD4-AS1	2	1	8.9999	0.0204679	0.00263529	232.419	0.859295	E1-M1-LPS-7D-01022023	M1-LPS-7D-01022023	Putative uncharacterized protein SERTAD4-AS1 OS=Homo sapiens OX=9606 GN=SERTAD4-AS1 PE=5 SV=2	5.1045	0	4.97187	3.71123	834.856	351.526
Q6NSW5	DENND10P1	2	1	10.967	0.00561999	0.00115668	8.96675	0.995162	E1-M1-LPS-7D-01022023	M1-LPS-7D-01022023	Putative DENN domain-containing protein 10 B OS=Homo sapiens OX=9606 GN=DENND10P1 PE=5 SV=1	342.268	521.047	402.156	640.366	3792.05	3949.08
Q8IWB6	TEX14	3	1	17.182	0.0107092	0.00171263	8.27961	0.961688	E1-M1-LPS-7D-01022023	M1-LPS-7D-01022023	Inactive serine/threonine-protein kinase TEX14 OS=Homo sapiens OX=9606 GN=TEX14 PE=1 SV=2	157.239	168.859	199.718	400.646	1376.94	1323.03
Q8N357	SLC35F6	2	2	18.404	0.00151005	0.000573736	3.49662	0.999999	E1-M1-LPS-7D-01022023	M1-LPS-7D-01022023	Solute carrier family 35 member F6 OS=Homo sapiens OX=9606 GN=SLC35F6 PE=1 SV=1	972.367	823.639	1229.99	1077.75	3210.43	3069.51
Q8NFW8	CMAS	3	1	15.8241	0.0400465	0.00410109	2.04127	0.679123	E1-M1-LPS-7D-01022023	M1-LPS-7D-01022023	N-acylneuraminate cytidylyltransferase OS=Homo sapiens OX=9606 GN=CMAS PE=1 SV=2	952.498	706.95	1054.47	917.926	1863.4	1523.99
Q9BQG0	MYBBP1A	2	1	17.5328	0.0383736	0.00398691	2.89798	0.691949	E1-M1-LPS-7D-01022023	M1-LPS-7D-01022023	Myb-binding protein 1A OS=Homo sapiens OX=9606 GN=MYBBP1A PE=1 SV=2	2405.44	1453.45	2702.98	2883.25	6234.79	4948.18
Q9BRP8	PYM1	5	3	27.1116	0.00148675	0.000570477	4.26716	0.999999	E1-M1-LPS-7D-01022023	M1-LPS-7D-01022023	Partner of Y14 and mago OS=Homo sapiens OX=9606 GN=PYM1 PE=1 SV=1	125.742	98.4267	128.847	128.429	499.733	456.832
Q9BT78	COPS4	6	2	33.7667	0.00283415	0.000788025	2.16669	0.999857	E1-M1-LPS-7D-01022023	M1-LPS-7D-01022023	COP9 signalosome complex subunit 4 OS=Homo sapiens OX=9606 GN=COPS4 PE=1 SV=1	1919.85	1662.99	1762.63	1833.76	3685.25	4077.64
Q9BXS5	AP1M1	6	3	43.774	0.0018371	0.000639804	7.95432	0.999995	E1-M1-LPS-7D-01022023	M1-LPS-7D-01022023	AP-1 complex subunit mu-1 OS=Homo sapiens OX=9606 GN=AP1M1 PE=1 SV=3	373.701	518.533	421.247	497.956	3205.9	3891.22
Q9BYU1	PBX4	2	1	10.0238	0.00174245	0.000629138	17.1103	0.999997	E1-M1-LPS-7D-01022023	M1-LPS-7D-01022023	Pre-B-cell leukemia transcription factor 4 OS=Homo sapiens OX=9606 GN=PBX4 PE=1 SV=2	89.2191	141.183	150.34	175.998	2187.89	1754.35
Q9GZT3	SLIRP	2	2	11.7952	0.000491257	0.000282748	5.80815	1	E1-M1-LPS-7D-01022023	M1-LPS-7D-01022023	SRA stem-loop-interacting RNA-binding protein_ mitochondrial OS=Homo sapiens OX=9606 GN=SLIRP PE=1 SV=1	426.966	375.695	591.973	500.938	2343.56	2318.41
Q9H3F6	KCTD10	1	1	5.025	8.19095e-05	0.000119038	Infinity	1	E1-M1-LPS-7D-01022023	M1-LPS-7D-01022023	BTB/POZ domain-containing adapter for CUL3-mediated RhoA degradation protein 3 OS=Homo sapiens OX=9606 GN=KCTD10 PE=1 SV=1	0	0	0.0082639	0	873.24	1512.37
Q9NSI8	SAMSN1	6	3	40.3539	0.00280228	0.000785065	64.5148	0.999867	E1-M1-LPS-7D-01022023	M1-LPS-7D-01022023	SAM domain-containing protein SAMSN-1 OS=Homo sapiens OX=9606 GN=SAMSN1 PE=1 SV=1	150.592	61.9846	228.46	187.902	6491.52	7222.84
Q9NYF8	BCLAF1	8	4	40.903	0.00483927	0.00109267	3.17934	0.997428	E1-M1-LPS-7D-01022023	M1-LPS-7D-01022023	Bcl-2-associated transcription factor 1 OS=Homo sapiens OX=9606 GN=BCLAF1 PE=1 SV=2	1404.81	1813.44	1659.61	1672.54	4627.37	5604.57
Q9NZM1	MYOF	16	5	95.1362	0.000499428	0.000283115	9.05325	1	E1-M1-LPS-7D-01022023	M1-LPS-7D-01022023	Myoferlin OS=Homo sapiens OX=9606 GN=MYOF PE=1 SV=1	580.05	726.731	862.825	995.544	5900.57	5930.04
Q9P0L0	VAPA	10	7	115.016	0.00093891	0.000438397	2.45859	1	E1-M1-LPS-7D-01022023	M1-LPS-7D-01022023	Vesicle-associated membrane protein-associated protein A OS=Homo sapiens OX=9606 GN=VAPA PE=1 SV=3	2789.7	2759.32	2968.62	2619.92	6580.02	7062.72
Q9P1U1	ACTR3B	5	1	31.2356	0.00173587	0.000628716	2.0423	0.999997	E1-M1-LPS-7D-01022023	M1-LPS-7D-01022023	Actin-related protein 3B OS=Homo sapiens OX=9606 GN=ACTR3B PE=2 SV=1	3204.56	2860.5	2964.18	3185.93	6313.05	6073.62
Q9UQE7	SMC3	7	3	35.5125	0.0410961	0.0041569	4.13456	0.6713	E1-M1-LPS-7D-01022023	M1-LPS-7D-01022023	Structural maintenance of chromosomes protein 3 OS=Homo sapiens OX=9606 GN=SMC3 PE=1 SV=2	748.339	381.469	1173.95	1085.84	1940.41	2730.85
Q9Y4H4	GPSM3	1	1	4.9613	0.0312569	0.00345113	3.11961	0.751769	E1-M1-LPS-7D-01022023	M1-LPS-7D-01022023	G-protein-signaling modulator 3 OS=Homo sapiens OX=9606 GN=GPSM3 PE=1 SV=1	704.475	399.338	600.49	687.913	1808.44	1635.02
Q9Y6K5	OAS3	14	11	91.6892	0.00187623	0.000647289	2.78117	0.999993	E1-M1-LPS-7D-01022023	M1-LPS-7D-01022023	2'-5'-oligoadenylate synthase 3 OS=Homo sapiens OX=9606 GN=OAS3 PE=1 SV=3	3400.23	4005.86	4112.89	4350.13	10767.3	9830.32
Q70UQ0	IKBIP	7	5	48.826	0.0349119	0.00371349	2.66262	0.719951	E1-M1-LPS-7D-01022023	M1-LPS-7D-01022023	Inhibitor of nuclear factor kappa-B kinase-interacting protein OS=Homo sapiens OX=9606 GN=IKBIP PE=1 SV=1	2227.48	1399.69	2271.41	2154.28	5338.22	4319.56
Q96B49	TOMM6	1	1	6.728	0.0070845	0.00130741	2.11553	0.988623	E1-M1-LPS-7D-01022023	M1-LPS-7D-01022023	Mitochondrial import receptor subunit TOM6 homolog OS=Homo sapiens OX=9606 GN=TOMM6 PE=1 SV=1	586.665	522.929	650.503	674.017	1278.6	1068.78
Q96MH7	C5orf34	3	2	14.6129	0.00546038	0.0011405	4.2616	0.995694	E1-M1-LPS-7D-01022023	M1-LPS-7D-01022023	Uncharacterized protein C5orf34 OS=Homo sapiens OX=9606 GN=C5orf34 PE=2 SV=3	1653.35	1205.09	2055.79	2148.48	5460.32	6721.19
Q96SI9	STRBP	4	1	23.9124	0.00942117	0.00157667	173.411	0.972694	E1-M1-LPS-7D-01022023	M1-LPS-7D-01022023	Spermatid perinuclear RNA-binding protein OS=Homo sapiens OX=9606 GN=STRBP PE=1 SV=1	10.5973	1.85461	41.4839	40.0357	1064.92	1094.37
Q01628	IFITM3	4	2	59.9193	0.000353254	0.000235972	11.8536	1	E1-M1-LPS-7D-01022023	M1-LPS-7D-01022023	Interferon-induced transmembrane protein 3 OS=Homo sapiens OX=9606 GN=IFITM3 PE=1 SV=2	5953.27	7656.27	6795.76	6921.38	75242.3	86079.4
Q02543	RPL18A	10	7	95.5191	0.000327526	0.000224558	3.62005	1	E1-M1-LPS-7D-01022023	M1-LPS-7D-01022023	60S ribosomal protein L18a OS=Homo sapiens OX=9606 GN=RPL18A PE=1 SV=2	4136.76	4487.31	4603.93	4367.39	14791.2	16428.4
Q02747	GUCA2A	1	1	5.204	0.0063296	0.0012306	5.95859	0.992362	E1-M1-LPS-7D-01022023	M1-LPS-7D-01022023	Guanylin OS=Homo sapiens OX=9606 GN=GUCA2A PE=1 SV=2	261.604	180.891	470.368	456.061	1120.02	1516.62
Q13409	DYNC1I2	2	2	10.9972	0.000347788	0.000233728	2.79833	1	E1-M1-LPS-7D-01022023	M1-LPS-7D-01022023	Cytoplasmic dynein 1 intermediate chain 2 OS=Homo sapiens OX=9606 GN=DYNC1I2 PE=1 SV=3	857.498	886.13	1354.43	1233.91	2477.3	2401.95
Q14061	COX17	2	2	12.2459	0.000178949	0.000177822	4.1235	1	E1-M1-LPS-7D-01022023	M1-LPS-7D-01022023	Cytochrome c oxidase copper chaperone OS=Homo sapiens OX=9606 GN=COX17 PE=1 SV=2	1143.53	1049.83	1220.3	1186.02	4722.69	4321.63
Q14117	DPYS	5	1	37.8056	0.0143101	0.00207708	4.72282	0.925946	E1-M1-LPS-7D-01022023	M1-LPS-7D-01022023	Dihydropyrimidinase OS=Homo sapiens OX=9606 GN=DPYS PE=1 SV=1	578.83	613.208	623.566	796.265	2082.33	3547.46
Q14141	SEPTIN6	8	1	52.8985	0.00119033	0.000514468	5.20519	1	E1-M1-LPS-7D-01022023	M1-LPS-7D-01022023	Septin-6 OS=Homo sapiens OX=9606 GN=SEPTIN6 PE=1 SV=4	481.573	544.809	548.016	593.742	2358.66	2983.85
Q14254	FLOT2	8	3	48.5922	0.00575087	0.00116281	2.27432	0.994698	E1-M1-LPS-7D-01022023	M1-LPS-7D-01022023	Flotillin-2 OS=Homo sapiens OX=9606 GN=FLOT2 PE=1 SV=2	2576.18	2570.26	3042.15	2401.6	5913.36	5791.28
Q14568	HSP90AA2P	10	1	109.395	0.000301422	0.000224558	20.5695	1	E1-M1-LPS-7D-01022023	M1-LPS-7D-01022023	Heat shock protein HSP 90-alpha A2 OS=Homo sapiens OX=9606 GN=HSP90AA2P PE=1 SV=2	505.766	375.908	501.518	497.468	9673.34	8462.24
Q15050	RRS1	11	3	69.9932	0.00692799	0.00129688	3.40615	0.989461	E1-M1-LPS-7D-01022023	M1-LPS-7D-01022023	Ribosome biogenesis regulatory protein homolog OS=Homo sapiens OX=9606 GN=RRS1 PE=1 SV=2	1404.71	2020.22	2090.89	2108.6	5889.2	5776.63
Q16186	ADRM1	3	1	18.0107	0.000562092	0.000299773	3.63188	1	E1-M1-LPS-7D-01022023	M1-LPS-7D-01022023	Proteasomal ubiquitin receptor ADRM1 OS=Homo sapiens OX=9606 GN=ADRM1 PE=1 SV=2	1303.49	1400.01	1463.14	1251.98	4831.6	4987.2
Q16643	DBN1	1	1	5.3569	1.73574e-08	1.00901e-06	Infinity	1	E1-M1-LPS-7D-01022023	M1-LPS-7D-01022023	Drebrin OS=Homo sapiens OX=9606 GN=DBN1 PE=1 SV=4	0	0	0	0	3803.53	3950.31
Q16740	CLPP	1	1	5.4155	0.000106852	0.00013376	Infinity	1	E1-M1-LPS-7D-01022023	M1-LPS-7D-01022023	ATP-dependent Clp protease proteolytic subunit_ mitochondrial OS=Homo sapiens OX=9606 GN=CLPP PE=1 SV=1	0	0	0	0	2085.72	4087.34
Q92551	IP6K1	3	1	14.3834	4.08504e-05	8.55344e-05	47.7572	1	E1-M1-LPS-7D-01022023	M1-LPS-7D-01022023	Inositol hexakisphosphate kinase 1 OS=Homo sapiens OX=9606 GN=IP6K1 PE=1 SV=3	40.3359	46.0832	44.404	45.7912	2236.05	1891.08
Q92597	NDRG1	2	1	10.1777	0.00226282	0.000720775	5.7285	0.99997	E1-M1-LPS-7D-01022023	M1-LPS-7D-01022023	Protein NDRG1 OS=Homo sapiens OX=9606 GN=NDRG1 PE=1 SV=1	417.192	291.386	357.608	395.151	2009.34	2049.74
Q92900	UPF1	5	4	26.0099	0.000395591	0.000252707	28.686	1	E1-M1-LPS-7D-01022023	M1-LPS-7D-01022023	Regulator of nonsense transcripts 1 OS=Homo sapiens OX=9606 GN=UPF1 PE=1 SV=2	41.7506	60.6566	70.5176	68.6306	1541.72	1395.93
Q99613	EIF3C	16	10	93.9286	0.0488361	0.00469178	2.43089	0.618542	E1-M1-LPS-7D-01022023	M1-LPS-7D-01022023	Eukaryotic translation initiation factor 3 subunit C OS=Homo sapiens OX=9606 GN=EIF3C PE=1 SV=1	2473.63	3170.31	3650.94	3484.58	5400.35	8319.42
Q99614	TTC1	3	2	23.1098	0.0115187	0.00179758	4.31976	0.954178	E1-M1-LPS-7D-01022023	M1-LPS-7D-01022023	Tetratricopeptide repeat protein 1 OS=Homo sapiens OX=9606 GN=TTC1 PE=1 SV=1	169.495	111.59	263.105	246.469	679.79	534.429
Q99829	CPNE1	5	3	32.5169	0.00131322	0.000538007	2.8222	1	E1-M1-LPS-7D-01022023	M1-LPS-7D-01022023	Copine-1 OS=Homo sapiens OX=9606 GN=CPNE1 PE=1 SV=1	1632.23	1862.51	2069.36	2118.78	5199.52	4663.34
