# Supplementary material for: Impact of Resolvin-E1 and Maresin-1 on Bone Marrow Stem Cell Osteogenesis under Inflammatory Stress
Source: Cells. 2024 May 28;13(11):932. doi: 10.3390/cells13110932 (PMC11171860; doi:10.3390/cells13110932)
Supplement: Supplementary file 1 [file cells-13-00932-s001.zip › Supplementary Table (S2) All Proteins expressed in 14 days.xlsx]

## Sheet: ANOVA05_14D_2-FLD-ALL 3-GRPS
Accession	GN	Peptide count	Unique peptides	Confidence score	Anova (p)	q Value	Max fold change	Power	Highest mean condition	Lowest mean condition	Description	M1LPS14D	M1LPS14D	E1LPS14D	E1LPS14D	E1-M1LPS14D	E1-M1LPS14D
Q15050	RRS1	2	1	11.3487	6.94125e-08	5.06253e-05	Infinity	1	E1-LPS-14DAYS-14032023	M1-LPS-14DAYS-14032023	Ribosome biogenesis regulatory protein homolog OS=Homo sapiens OX=9606 GN=RRS1 PE=1 SV=2	0	0	1302.45	1373.29	0	0
Q6NT76	HMBOX1	1	1	5.4881	3.68688e-07	0.000134449	Infinity	1	M1+E1-LPS-14DAYS-14032023	M1-LPS-14DAYS-14032023	Homeobox-containing protein 1 OS=Homo sapiens OX=9606 GN=HMBOX1 PE=1 SV=1	0	0	0	0	12118.2	13648.4
O75694	NUP155	3	1	23.0432	4.68076e-05	0.0107864	Infinity	1	M1-LPS-14DAYS-14032023	E1-LPS-14DAYS-14032023	Nuclear pore complex protein Nup155 OS=Homo sapiens OX=9606 GN=NUP155 PE=1 SV=1	26024.2	13982.2	0	0	0	0
Q5TZF3	ANKRD45	5	1	29.1751	5.91572e-05	0.0107864	Infinity	1	E1-LPS-14DAYS-14032023	M1-LPS-14DAYS-14032023	Ankyrin repeat domain-containing protein 45 OS=Homo sapiens OX=9606 GN=ANKRD45 PE=1 SV=2	0	0	1302.94	2185.72	0	0
Q92851	CASP10	2	1	10.1337	7.80857e-05	0.0113902	Infinity	1	M1-LPS-14DAYS-14032023	E1-LPS-14DAYS-14032023	Caspase-10 OS=Homo sapiens OX=9606 GN=CASP10 PE=1 SV=3	11.6797	14.3109	0	0	0.766348	0.709723
Q7Z7G2	CPLX4	1	1	5.0781	0.000158376	0.0114577	Infinity	1	E1-LPS-14DAYS-14032023	M1-LPS-14DAYS-14032023	Complexin-4 OS=Homo sapiens OX=9606 GN=CPLX4 PE=1 SV=1	0	0	4812.92	2212.49	0	0
O94855	SEC24D	2	1	10.0051	0.000166961	0.0114577	495.974	1	M1-LPS-14DAYS-14032023	M1+E1-LPS-14DAYS-14032023	Protein transport protein Sec24D OS=Homo sapiens OX=9606 GN=SEC24D PE=1 SV=2	18985.3	13350.9	5599.2	3884.95	31.5804	33.617
P58004	SESN2	1	1	6.1295	0.000171862	0.0114577	Infinity	1	M1+E1-LPS-14DAYS-14032023	E1-LPS-14DAYS-14032023	Sestrin-2 OS=Homo sapiens OX=9606 GN=SESN2 PE=1 SV=1	468.734	931.972	0	0	1453.18	1360.74
P01857	IGHG1	2	1	10.3254	0.000195752	0.0114577	Infinity	1	E1-LPS-14DAYS-14032023	M1-LPS-14DAYS-14032023	Immunoglobulin heavy constant gamma 1 OS=Homo sapiens OX=9606 GN=IGHG1 PE=1 SV=1	0	0	2402.56	1113.91	0	0
Q9P0J1	PDP1	3	2	16.0955	0.000202139	0.0114577	3.79128	1	M1+E1-LPS-14DAYS-14032023	E1-LPS-14DAYS-14032023	[Pyruvate dehydrogenase [acetyl-transferring]]-phosphatase 1_ mitochondrial OS=Homo sapiens OX=9606 GN=PDP1 PE=1 SV=3	1313.72	1358.49	727.909	694.003	2568.56	2822.3
A5PKW4	PSD	3	1	16.4025	0.00021067	0.0114577	Infinity	1	M1-LPS-14DAYS-14032023	E1-LPS-14DAYS-14032023	PH and SEC7 domain-containing protein 1 OS=Homo sapiens OX=9606 GN=PSD PE=1 SV=2	2001.43	3678.26	0	0	0.584278	0
O00193	SMAP	1	1	5.3123	0.000213841	0.0114577	Infinity	1	M1-LPS-14DAYS-14032023	E1-LPS-14DAYS-14032023	Small acidic protein OS=Homo sapiens OX=9606 GN=SMAP PE=1 SV=1	923.223	457.795	0	0	0	0
P01893	HLA-H	6	1	56.4978	0.000215509	0.0114577	3.871	1	E1-LPS-14DAYS-14032023	M1+E1-LPS-14DAYS-14032023	Putative HLA class I histocompatibility antigen_ alpha chain H OS=Homo sapiens OX=9606 GN=HLA-H PE=5 SV=3	3310.4	3321.67	10476	11850	2844.3	2923.21
P27449	ATP6V0C	1	1	14.6289	0.000219936	0.0114577	Infinity	1	E1-LPS-14DAYS-14032023	M1-LPS-14DAYS-14032023	V-type proton ATPase 16 kDa proteolipid subunit c OS=Homo sapiens OX=9606 GN=ATP6V0C PE=1 SV=1	0	0	24870.3	9884.83	2269.71	2784.84
Q04637	EIF4G1	31	20	175.209	0.000255685	0.0120124	2.26871	1	M1-LPS-14DAYS-14032023	M1+E1-LPS-14DAYS-14032023	Eukaryotic translation initiation factor 4 gamma 1 OS=Homo sapiens OX=9606 GN=EIF4G1 PE=1 SV=4	10774.3	10477.2	5822.77	5502.69	4787.65	4579.58
P62328	TMSB4X	1	1	7.0565	0.000263524	0.0120124	Infinity	1	M1+E1-LPS-14DAYS-14032023	E1-LPS-14DAYS-14032023	Thymosin beta-4 OS=Homo sapiens OX=9606 GN=TMSB4X PE=1 SV=2	253.876	567.038	0	0	3899.15	3091.6
Q96QD8	SLC38A2	1	1	13.351	0.000293566	0.0125947	Infinity	1	M1+E1-LPS-14DAYS-14032023	M1-LPS-14DAYS-14032023	Sodium-coupled neutral amino acid symporter 2 OS=Homo sapiens OX=9606 GN=SLC38A2 PE=1 SV=2	0	0	4578.78	1820.01	9773.54	6604.48
Q15102	PAFAH1B3	1	1	4.8419	0.000406761	0.0156483	Infinity	1	E1-LPS-14DAYS-14032023	M1-LPS-14DAYS-14032023	Platelet-activating factor acetylhydrolase IB subunit alpha1 OS=Homo sapiens OX=9606 GN=PAFAH1B3 PE=1 SV=1	0	0	240.358	533.655	0	0
O15511	ARPC5	3	2	21.4188	0.000407653	0.0156483	58.6961	1	E1-LPS-14DAYS-14032023	M1+E1-LPS-14DAYS-14032023	Actin-related protein 2/3 complex subunit 5 OS=Homo sapiens OX=9606 GN=ARPC5 PE=1 SV=3	8920.33	7663.4	323224	216902	4202.01	5000.05
O95292	VAPB	6	1	42.6178	0.000435294	0.0158467	Infinity	1	E1-LPS-14DAYS-14032023	M1-LPS-14DAYS-14032023	Vesicle-associated membrane protein-associated protein B/C OS=Homo sapiens OX=9606 GN=VAPB PE=1 SV=3	0	0	8536.31	4595.07	1106.21	2746.84
O94888	UBXN7	2	1	9.6399	0.000456276	0.0158467	Infinity	1	M1+E1-LPS-14DAYS-14032023	E1-LPS-14DAYS-14032023	UBX domain-containing protein 7 OS=Homo sapiens OX=9606 GN=UBXN7 PE=1 SV=2	148.295	323.96	0	0	284.969	313.834
P01889	HLA-B	13	6	138.741	0.000522517	0.0169001	3.07462	1	M1-LPS-14DAYS-14032023	E1-LPS-14DAYS-14032023	HLA class I histocompatibility antigen_ B alpha chain OS=Homo sapiens OX=9606 GN=HLA-B PE=1 SV=3	21133.6	20793.1	6519.46	7116.92	19468.9	17462.7
Q9Y2P5	SLC27A5	4	1	20.6537	0.000582069	0.0169001	Infinity	1	M1-LPS-14DAYS-14032023	E1-LPS-14DAYS-14032023	Long-chain fatty acid transport protein 5 OS=Homo sapiens OX=9606 GN=SLC27A5 PE=1 SV=1	96.4959	209.026	0	0	0	0
Q8WUY8	NAT14	1	1	5.0965	0.000588739	0.0169001	Infinity	1	M1+E1-LPS-14DAYS-14032023	M1-LPS-14DAYS-14032023	Probable N-acetyltransferase 14 OS=Homo sapiens OX=9606 GN=NAT14 PE=1 SV=1	0	0	0	0	517.712	212.118
Q9BYV2	TRIM54	2	1	16.4593	0.000663322	0.0169001	Infinity	1	E1-LPS-14DAYS-14032023	M1-LPS-14DAYS-14032023	Tripartite motif-containing protein 54 OS=Homo sapiens OX=9606 GN=TRIM54 PE=1 SV=3	0	0	2988.38	1122.76	962.217	565.59
Q6P179	ERAP2	1	1	4.224	0.000670703	0.0169001	Infinity	1	M1+E1-LPS-14DAYS-14032023	M1-LPS-14DAYS-14032023	Endoplasmic reticulum aminopeptidase 2 OS=Homo sapiens OX=9606 GN=ERAP2 PE=1 SV=2	0	0	0.00404401	0.106145	1800.5	606.391
Q969H8	MYDGF	3	2	18.6388	0.000709755	0.0169001	19.7553	1	M1-LPS-14DAYS-14032023	M1+E1-LPS-14DAYS-14032023	Myeloid-derived growth factor OS=Homo sapiens OX=9606 GN=MYDGF PE=1 SV=1	11615.3	9577.78	11084.8	8842.46	452.649	620.13
Q9Y6K5	OAS3	11	6	63.597	0.000712142	0.0169001	79.488	1	E1-LPS-14DAYS-14032023	M1+E1-LPS-14DAYS-14032023	2'-5'-oligoadenylate synthase 3 OS=Homo sapiens OX=9606 GN=OAS3 PE=1 SV=3	1747.63	2049.7	74013.3	62987.8	630.744	1092.8
Q9NQH7	XPNPEP3	3	2	18.6324	0.000743973	0.0169001	5.32148	1	M1-LPS-14DAYS-14032023	E1-LPS-14DAYS-14032023	Xaa-Pro aminopeptidase 3 OS=Homo sapiens OX=9606 GN=XPNPEP3 PE=1 SV=1	1547.98	1617.12	284.825	309.955	1161.59	948.084
Q9Y285	FARSA	11	6	59.3589	0.000748554	0.0169001	84.5076	1	M1+E1-LPS-14DAYS-14032023	E1-LPS-14DAYS-14032023	Phenylalanine--tRNA ligase alpha subunit OS=Homo sapiens OX=9606 GN=FARSA PE=1 SV=3	4758.18	2897.35	937.927	1192.4	80567	99462.2
Q03518	TAP1	3	1	19.0502	0.0007534	0.0169001	Infinity	1	M1+E1-LPS-14DAYS-14032023	M1-LPS-14DAYS-14032023	Antigen peptide transporter 1 OS=Homo sapiens OX=9606 GN=TAP1 PE=1 SV=3	0	0	4551.69	1172.01	7732.11	8961.84
O95980	RECK	3	2	16.0495	0.000784314	0.0169001	35.6586	1	M1+E1-LPS-14DAYS-14032023	M1-LPS-14DAYS-14032023	Reversion-inducing cysteine-rich protein with Kazal motifs OS=Homo sapiens OX=9606 GN=RECK PE=1 SV=1	16.9808	24.7535	414.422	392.48	623.3	864.886
O60488	ACSL4	3	1	15.7939	0.000797085	0.0169001	Infinity	1	E1-LPS-14DAYS-14032023	M1+E1-LPS-14DAYS-14032023	Long-chain-fatty-acid--CoA ligase 4 OS=Homo sapiens OX=9606 GN=ACSL4 PE=1 SV=2	20.5774	16.8826	30.7878	18.0477	0	0
P48637	GSS	7	6	45.129	0.000808509	0.0169001	4.88752	1	M1+E1-LPS-14DAYS-14032023	M1-LPS-14DAYS-14032023	Glutathione synthetase OS=Homo sapiens OX=9606 GN=GSS PE=1 SV=1	6427.31	5322.16	7685.16	8416.79	27627.2	29798.6
P35580	MYH10	35	12	277.179	0.000829168	0.0169001	16.4728	1	M1+E1-LPS-14DAYS-14032023	M1-LPS-14DAYS-14032023	Myosin-10 OS=Homo sapiens OX=9606 GN=MYH10 PE=1 SV=3	1375.66	1736.35	2268.84	2322.24	21453.6	29809.9
Q86YG4	NT5DC4	3	1	15.2714	0.000864045	0.0169001	Infinity	1	E1-LPS-14DAYS-14032023	M1-LPS-14DAYS-14032023	5'-nucleotidase domain-containing protein 4 OS=Homo sapiens OX=9606 GN=NT5DC4 PE=2 SV=2	0	0	11787.5	2739.98	0	0
P62140	PPP1CB	6	1	35.9839	0.000877924	0.0169001	Infinity	1	E1-LPS-14DAYS-14032023	M1+E1-LPS-14DAYS-14032023	Serine/threonine-protein phosphatase PP1-beta catalytic subunit OS=Homo sapiens OX=9606 GN=PPP1CB PE=1 SV=3	0.522031	0	228.24	109.954	0	0
Q9Y2B0	CNPY2	6	4	39.1711	0.000880526	0.0169001	3.67272	1	M1+E1-LPS-14DAYS-14032023	E1-LPS-14DAYS-14032023	Protein canopy homolog 2 OS=Homo sapiens OX=9606 GN=CNPY2 PE=1 SV=1	13838.3	12110.7	4073.07	3993.88	13775.8	15851.9
Q96G03	PGM2	6	1	36.934	0.000943803	0.0172305	6.19927	1	M1+E1-LPS-14DAYS-14032023	E1-LPS-14DAYS-14032023	Phosphopentomutase OS=Homo sapiens OX=9606 GN=PGM2 PE=1 SV=4	1324.42	1536.2	365.979	431.469	2642.33	2301.26
Q9BQI3	EIF2AK1	2	1	17.6728	0.00094499	0.0172305	10.0347	1	M1-LPS-14DAYS-14032023	M1+E1-LPS-14DAYS-14032023	Eukaryotic translation initiation factor 2-alpha kinase 1 OS=Homo sapiens OX=9606 GN=EIF2AK1 PE=1 SV=2	14731	12479	13279.6	10771.8	1520.93	1190.66
P09429	HMGB1	7	2	65.4437	0.00100678	0.0178373	36.1233	1	E1-LPS-14DAYS-14032023	M1-LPS-14DAYS-14032023	High mobility group protein B1 OS=Homo sapiens OX=9606 GN=HMGB1 PE=1 SV=3	86.8512	92.693	270.339	407.429	0	0
O15212	PFDN6	2	1	12.9884	0.00102718	0.0178373	Infinity	1	E1-LPS-14DAYS-14032023	M1+E1-LPS-14DAYS-14032023	Prefoldin subunit 6 OS=Homo sapiens OX=9606 GN=PFDN6 PE=1 SV=1	272.539	137.728	156.881	325.845	0	0
Q5JSL3	DOCK11	2	1	10.4662	0.00109471	0.0185604	391.087	1	M1-LPS-14DAYS-14032023	E1-LPS-14DAYS-14032023	Dedicator of cytokinesis protein 11 OS=Homo sapiens OX=9606 GN=DOCK11 PE=1 SV=2	743.716	1531.83	3.49205	2.32646	538.053	894.661
P0C6A0	ZGLP1	2	1	10.5622	0.00112682	0.0185604	Infinity	1	M1+E1-LPS-14DAYS-14032023	M1-LPS-14DAYS-14032023	GATA-type zinc finger protein 1 OS=Homo sapiens OX=9606 GN=ZGLP1 PE=2 SV=1	0	0	85.4511	238.865	316.415	396.482
P14406	COX7A2	2	1	14.3414	0.00114517	0.0185604	Infinity	1	M1+E1-LPS-14DAYS-14032023	M1-LPS-14DAYS-14032023	Cytochrome c oxidase subunit 7A2_ mitochondrial OS=Homo sapiens OX=9606 GN=COX7A2 PE=1 SV=1	0	0	0	0	95721.6	13976.1
O60831	PRAF2	2	2	12.402	0.00126574	0.0186602	52.4725	1	E1-LPS-14DAYS-14032023	M1-LPS-14DAYS-14032023	PRA1 family protein 2 OS=Homo sapiens OX=9606 GN=PRAF2 PE=1 SV=1	64.4639	63.0399	4360.87	2329.57	1224.25	1272.79
Q9HCM2	PLXNA4	2	1	13.0649	0.00126804	0.0186602	Infinity	1	M1-LPS-14DAYS-14032023	E1-LPS-14DAYS-14032023	Plexin-A4 OS=Homo sapiens OX=9606 GN=PLXNA4 PE=1 SV=4	7741.51	1602.15	0	0	0	0
Q9UBX0	HESX1	2	1	12.0049	0.0013146	0.0186602	Infinity	1	M1-LPS-14DAYS-14032023	E1-LPS-14DAYS-14032023	Homeobox expressed in ES cells 1 OS=Homo sapiens OX=9606 GN=HESX1 PE=1 SV=1	60.2332	155.38	0	0	0	0
Q86TJ2	TADA2B	4	2	17.3717	0.00137346	0.0186602	39.8334	1	M1-LPS-14DAYS-14032023	E1-LPS-14DAYS-14032023	Transcriptional adapter 2-beta OS=Homo sapiens OX=9606 GN=TADA2B PE=1 SV=2	4275.6	6965.34	129.168	153.031	1579.97	1201.69
P02452	COL1A1	3	1	15.1679	0.00139472	0.0186602	Infinity	1	M1+E1-LPS-14DAYS-14032023	M1-LPS-14DAYS-14032023	Collagen alpha-1(I) chain OS=Homo sapiens OX=9606 GN=COL1A1 PE=1 SV=6	1765.84	1389.72	0	0	1233.13	1943.94
P60709	ACTB	42	13	457.91	0.00139626	0.0186602	37.4523	1	M1+E1-LPS-14DAYS-14032023	E1-LPS-14DAYS-14032023	Actin_ cytoplasmic 1 OS=Homo sapiens OX=9606 GN=ACTB PE=1 SV=1	3813.23	3368.8	172646	96338	6478.3	7265.27
P61019	RAB2A	8	4	62.5485	0.00140238	0.0186602	9.23939	1	E1-LPS-14DAYS-14032023	M1+E1-LPS-14DAYS-14032023	Ras-related protein Rab-2A OS=Homo sapiens OX=9606 GN=RAB2A PE=1 SV=1	7305.2	4992.28	7480.82	6905.57	754.479	802.592
Q8TF65	GIPC2	3	1	15.4807	0.00142826	0.0186602	452.34	1	M1-LPS-14DAYS-14032023	M1+E1-LPS-14DAYS-14032023	PDZ domain-containing protein GIPC2 OS=Homo sapiens OX=9606 GN=GIPC2 PE=1 SV=1	4138.88	3713.43	863.151	857.438	4.50761	12.8517
P54577	YARS1	21	5	141.362	0.00143183	0.0186602	2.06021	0.999999	M1+E1-LPS-14DAYS-14032023	E1-LPS-14DAYS-14032023	Tyrosine--tRNA ligase_ cytoplasmic OS=Homo sapiens OX=9606 GN=YARS1 PE=1 SV=4	6449.22	6305	4677	5249.43	10270.6	10179.9
P62847	RPS24	3	3	30.8264	0.00144849	0.0186602	33.4796	0.999999	E1-LPS-14DAYS-14032023	M1-LPS-14DAYS-14032023	40S ribosomal protein S24 OS=Homo sapiens OX=9606 GN=RPS24 PE=1 SV=1	126.746	210.458	6276.46	5012.99	878.163	769.361
P69905	HBA1	7	3	59.8946	0.00145674	0.0186602	2.79914	0.999999	M1+E1-LPS-14DAYS-14032023	E1-LPS-14DAYS-14032023	Hemoglobin subunit alpha OS=Homo sapiens OX=9606 GN=HBA2 PE=1 SV=2	6618.8	7839.86	6738.68	6497.43	17940.8	19108.9
Q9H2M9	RAB3GAP2	4	1	23.1633	0.00151427	0.0186602	Infinity	0.999999	E1-LPS-14DAYS-14032023	M1-LPS-14DAYS-14032023	Rab3 GTPase-activating protein non-catalytic subunit OS=Homo sapiens OX=9606 GN=RAB3GAP2 PE=1 SV=1	0	0	325.984	415.584	41.2702	123.664
Q9NZR1	TMOD2	1	1	5.6863	0.00151956	0.0186602	19694.5	0.999999	E1-LPS-14DAYS-14032023	M1-LPS-14DAYS-14032023	Tropomodulin-2 OS=Homo sapiens OX=9606 GN=TMOD2 PE=1 SV=1	8.83041	6.5635	250369	52807	4202.86	5414.96
O14734	ACOT8	1	1	4.8553	0.00153629	0.0186602	Infinity	0.999999	E1-LPS-14DAYS-14032023	M1+E1-LPS-14DAYS-14032023	Acyl-coenzyme A thioesterase 8 OS=Homo sapiens OX=9606 GN=ACOT8 PE=1 SV=1	1.30624	0	208.251	283.99	0	0
P0C0S5	H2AZ1	5	2	75.4356	0.00154756	0.0186602	23.0511	0.999999	E1-LPS-14DAYS-14032023	M1+E1-LPS-14DAYS-14032023	Histone H2A.Z OS=Homo sapiens OX=9606 GN=H2AZ1 PE=1 SV=2	1450.93	1884.43	3196.67	5049.56	182.258	175.479
P17987	TCP1	16	12	132.559	0.00157045	0.0186602	3.47091	0.999999	M1+E1-LPS-14DAYS-14032023	M1-LPS-14DAYS-14032023	T-complex protein 1 subunit alpha OS=Homo sapiens OX=9606 GN=TCP1 PE=1 SV=1	7814.51	6946.13	16114.2	13606.2	25816.6	25416.3
O00429	DNM1L	15	5	86.8202	0.00158627	0.0186602	2.16021	0.999999	M1+E1-LPS-14DAYS-14032023	M1-LPS-14DAYS-14032023	Dynamin-1-like protein OS=Homo sapiens OX=9606 GN=DNM1L PE=1 SV=2	5717.56	5983.08	9824.45	8730.82	12485.4	12790.5
P15374	UCHL3	4	1	23.4527	0.00162364	0.0187966	Infinity	0.999998	M1-LPS-14DAYS-14032023	E1-LPS-14DAYS-14032023	Ubiquitin carboxyl-terminal hydrolase isozyme L3 OS=Homo sapiens OX=9606 GN=UCHL3 PE=1 SV=1	138.444	459.465	0	0	0.0474599	0
P15153	RAC2	3	1	27.3999	0.00165371	0.0188456	2.32094	0.999998	E1-LPS-14DAYS-14032023	M1+E1-LPS-14DAYS-14032023	Ras-related C3 botulinum toxin substrate 2 OS=Homo sapiens OX=9606 GN=RAC2 PE=1 SV=1	2628.39	2691.07	4322.17	4118.6	1938.06	1698.72
Q9UNZ2	NSFL1C	7	4	39.159	0.0017068	0.0191513	6.04674	0.999997	M1-LPS-14DAYS-14032023	M1+E1-LPS-14DAYS-14032023	NSFL1 cofactor p47 OS=Homo sapiens OX=9606 GN=NSFL1C PE=1 SV=2	2358.85	1968.45	647.416	693.285	401.253	314.39
Q9UNE7	STUB1	3	1	16.6468	0.00181248	0.0198002	Infinity	0.999995	M1-LPS-14DAYS-14032023	M1+E1-LPS-14DAYS-14032023	E3 ubiquitin-protein ligase CHIP OS=Homo sapiens OX=9606 GN=STUB1 PE=1 SV=2	21.5907	42.2193	0.453908	0	0	0
P19823	ITIH2	12	9	99.168	0.00187746	0.0201369	12.0585	0.999993	E1-LPS-14DAYS-14032023	M1+E1-LPS-14DAYS-14032023	Inter-alpha-trypsin inhibitor heavy chain H2 OS=Homo sapiens OX=9606 GN=ITIH2 PE=1 SV=2	27137.7	26523	139170	95899.1	10861.5	8632.49
P53801	PTTG1IP	1	1	7.8042	0.00193233	0.0204251	48.5627	0.999992	M1+E1-LPS-14DAYS-14032023	M1-LPS-14DAYS-14032023	Pituitary tumor-transforming gene 1 protein-interacting protein OS=Homo sapiens OX=9606 GN=PTTG1IP PE=1 SV=1	901.472	1114.26	32424.3	16366.8	45220.4	52669
P31930	UQCRC1	17	8	130.362	0.00198162	0.0206468	3.91087	0.99999	E1-LPS-14DAYS-14032023	M1-LPS-14DAYS-14032023	Cytochrome b-c1 complex subunit 1_ mitochondrial OS=Homo sapiens OX=9606 GN=UQCRC1 PE=1 SV=3	1017.89	973.817	4001.09	3788.22	2424.44	3093.05
Q8IUE6	H2AC21	5	1	57.3005	0.00207762	0.0213422	188.916	0.999985	E1-LPS-14DAYS-14032023	M1-LPS-14DAYS-14032023	Histone H2A type 2-B OS=Homo sapiens OX=9606 GN=H2AC21 PE=1 SV=3	291.855	353.758	78088.3	43878.4	321.575	758.31
P22102	GART	6	4	40.671	0.00212043	0.0214794	62.5318	0.999982	M1-LPS-14DAYS-14032023	M1+E1-LPS-14DAYS-14032023	Trifunctional purine biosynthetic protein adenosine-3 OS=Homo sapiens OX=9606 GN=GART PE=1 SV=1	1189.36	1042.09	685.681	723.658	10.7786	24.9065
P29728	OAS2	17	9	122.115	0.00225931	0.0225727	7.27102	0.999971	E1-LPS-14DAYS-14032023	M1-LPS-14DAYS-14032023	2'-5'-oligoadenylate synthase 2 OS=Homo sapiens OX=9606 GN=OAS2 PE=1 SV=3	1220.44	1514.21	9136.64	10747	4426.4	5768.87
P67809	YBX1	10	6	104.539	0.00244895	0.0240707	3.10247	0.999947	M1-LPS-14DAYS-14032023	E1-LPS-14DAYS-14032023	Y-box-binding protein 1 OS=Homo sapiens OX=9606 GN=YBX1 PE=1 SV=3	6890.11	6952.32	2043.56	2418.17	4463.06	3881.39
P36959	GMPR	4	1	22.1208	0.00247525	0.0240707	2.0412	0.999943	M1-LPS-14DAYS-14032023	M1+E1-LPS-14DAYS-14032023	GMP reductase 1 OS=Homo sapiens OX=9606 GN=GMPR PE=1 SV=1	202.52	207.688	142.982	149.391	106.936	94.0281
P08559	PDHA1	2	1	12.2605	0.00252963	0.0241478	51.6049	0.999934	M1-LPS-14DAYS-14032023	M1+E1-LPS-14DAYS-14032023	Pyruvate dehydrogenase E1 component subunit alpha_ somatic form_ mitochondrial OS=Homo sapiens OX=9606 GN=PDHA1 PE=1 SV=3	52485.9	40256.4	7361.7	5851.77	599.039	1198.12
O14782	KIF3C	3	2	22.0528	0.0025494	0.0241478	140.937	0.99993	M1+E1-LPS-14DAYS-14032023	M1-LPS-14DAYS-14032023	Kinesin-like protein KIF3C OS=Homo sapiens OX=9606 GN=KIF3C PE=1 SV=4	44.079	37.075	60.5273	166.754	5688.3	5749.34
Q01628	IFITM3	4	1	43.7202	0.00262314	0.0245278	2.71274	0.999915	M1-LPS-14DAYS-14032023	E1-LPS-14DAYS-14032023	Interferon-induced transmembrane protein 3 OS=Homo sapiens OX=9606 GN=IFITM3 PE=1 SV=2	52625.9	48146.9	19781.7	17366.3	20813.2	23885.6
O60832	DKC1	5	5	31.2579	0.00288178	0.0263704	10.1169	0.999841	M1+E1-LPS-14DAYS-14032023	M1-LPS-14DAYS-14032023	H/ACA ribonucleoprotein complex subunit DKC1 OS=Homo sapiens OX=9606 GN=DKC1 PE=1 SV=3	1254.47	1697.55	8282.2	5826.56	13967.5	15897.8
Q9Y692	GMEB1	2	1	9.7975	0.00293894	0.0263704	56.6458	0.99982	E1-LPS-14DAYS-14032023	M1+E1-LPS-14DAYS-14032023	Glucocorticoid modulatory element-binding protein 1 OS=Homo sapiens OX=9606 GN=GMEB1 PE=1 SV=2	2191.57	1250.79	3563.8	1779.01	45.7983	48.5212
O00410	IPO5	14	8	80.7492	0.00294268	0.0263704	186.372	0.999818	E1-LPS-14DAYS-14032023	M1-LPS-14DAYS-14032023	Importin-5 OS=Homo sapiens OX=9606 GN=IPO5 PE=1 SV=4	28.345	24.8917	6122	3799.85	169.67	436.82
P13473	LAMP2	8	2	46.9187	0.00296484	0.0263704	19.4801	0.999809	E1-LPS-14DAYS-14032023	M1-LPS-14DAYS-14032023	Lysosome-associated membrane glycoprotein 2 OS=Homo sapiens OX=9606 GN=LAMP2 PE=1 SV=2	222.64	127.406	3119.87	3699.07	394.143	499.207
P24298	GPT	2	1	10.5463	0.00325603	0.028023	13790.9	0.999663	E1-LPS-14DAYS-14032023	M1-LPS-14DAYS-14032023	Alanine aminotransferase 1 OS=Homo sapiens OX=9606 GN=GPT PE=1 SV=3	3.03931	0	28027.5	13887.4	1896.27	4841.39
P28331	NDUFS1	23	12	152.592	0.0032659	0.028023	17.025	0.999657	E1-LPS-14DAYS-14032023	M1+E1-LPS-14DAYS-14032023	NADH-ubiquinone oxidoreductase 75 kDa subunit_ mitochondrial OS=Homo sapiens OX=9606 GN=NDUFS1 PE=1 SV=3	6381.01	4129.87	9820.71	6156.77	488.058	450.413
Q96B49	TOMM6	1	1	7.7467	0.00339479	0.0287902	28.0863	0.999571	E1-LPS-14DAYS-14032023	M1-LPS-14DAYS-14032023	Mitochondrial import receptor subunit TOM6 homolog OS=Homo sapiens OX=9606 GN=TOMM6 PE=1 SV=1	1298.01	1312.9	44231.1	29099.7	1530.97	2920.31
P20645	M6PR	4	2	41.7094	0.0034472	0.0288987	3.76375	0.999532	E1-LPS-14DAYS-14032023	M1+E1-LPS-14DAYS-14032023	Cation-dependent mannose-6-phosphate receptor OS=Homo sapiens OX=9606 GN=M6PR PE=1 SV=1	6750.72	5599.88	19019.4	15208.9	4697.7	4396.51
P13987	CD59	3	2	44.3866	0.00350551	0.0290535	5.60001	0.999486	M1+E1-LPS-14DAYS-14032023	M1-LPS-14DAYS-14032023	CD59 glycoprotein OS=Homo sapiens OX=9606 GN=CD59 PE=1 SV=1	1097.9	899.948	1611.49	1469.68	230.744	319.465
Q9Y3Y2	CHTOP	2	2	15.7125	0.00366991	0.029742	8.75683	0.999339	E1-LPS-14DAYS-14032023	M1-LPS-14DAYS-14032023	Chromatin target of PRMT1 protein OS=Homo sapiens OX=9606 GN=CHTOP PE=1 SV=2	1321.45	1208.56	8257.32	13897.5	9353.89	9318.71
Q96MX6	DNAAF10	3	1	15.5178	0.00367282	0.029742	84.4407	0.999336	E1-LPS-14DAYS-14032023	M1-LPS-14DAYS-14032023	Dynein axonemal assembly factor 10 OS=Homo sapiens OX=9606 GN=DNAAF10 PE=1 SV=1	49.5645	17.4029	3279.12	2375.65	1568.79	1778.74
P47985	UQCRFS1	6	2	41.0353	0.00371092	0.029742	646.366	0.999298	M1+E1-LPS-14DAYS-14032023	E1-LPS-14DAYS-14032023	Cytochrome b-c1 complex subunit Rieske_ mitochondrial OS=Homo sapiens OX=9606 GN=UQCRFS1 PE=1 SV=2	13.3354	2.40583	7.4655	6.43578	4476.49	4508.83
O14763	TNFRSF10B	1	1	5.6424	0.003775	0.0299267	185.695	0.999231	M1-LPS-14DAYS-14032023	M1+E1-LPS-14DAYS-14032023	Tumor necrosis factor receptor superfamily member 10B OS=Homo sapiens OX=9606 GN=TNFRSF10B PE=1 SV=2	7077.32	2593.56	6147.1	2690.51	27.8299	24.2494
Q06323	PSME1	11	7	71.2194	0.00384048	0.0301185	7.64383	0.999158	M1-LPS-14DAYS-14032023	M1+E1-LPS-14DAYS-14032023	Proteasome activator complex subunit 1 OS=Homo sapiens OX=9606 GN=PSME1 PE=1 SV=1	11936.7	11721.6	12898.3	8421.2	1327.83	1767.26
Q96FJ2	DYNLL2	2	1	18.5855	0.00393969	0.030376	121.813	0.999039	E1-LPS-14DAYS-14032023	M1+E1-LPS-14DAYS-14032023	Dynein light chain 2_ cytoplasmic OS=Homo sapiens OX=9606 GN=DYNLL2 PE=1 SV=1	1716.83	1503.18	6509.83	2942.3	53.8291	23.7666
Q8WWU7	ITLN2	1	1	4.6863	0.00398799	0.030376	168.121	0.998977	E1-LPS-14DAYS-14032023	M1+E1-LPS-14DAYS-14032023	Intelectin-2 OS=Homo sapiens OX=9606 GN=ITLN2 PE=2 SV=1	115.376	143.623	7224.97	3877.92	17.4537	48.5874
O75844	ZMPSTE24	3	3	24.043	0.00399827	0.030376	6.80677	0.998964	M1+E1-LPS-14DAYS-14032023	E1-LPS-14DAYS-14032023	CAAX prenyl protease 1 homolog OS=Homo sapiens OX=9606 GN=ZMPSTE24 PE=1 SV=2	990.065	608.55	776.588	768.032	4931.91	5581.96
P51991	HNRNPA3	11	6	106.5	0.00405723	0.0305062	4.01992	0.998884	M1-LPS-14DAYS-14032023	M1+E1-LPS-14DAYS-14032023	Heterogeneous nuclear ribonucleoprotein A3 OS=Homo sapiens OX=9606 GN=HNRNPA3 PE=1 SV=2	7821.92	7309.58	6470.16	6416.49	2203.46	1560.67
P68402	PAFAH1B2	4	2	35.1332	0.00414256	0.03083	660.093	0.998762	M1-LPS-14DAYS-14032023	E1-LPS-14DAYS-14032023	Platelet-activating factor acetylhydrolase IB subunit alpha2 OS=Homo sapiens OX=9606 GN=PAFAH1B2 PE=1 SV=1	1121.91	993.308	0.515098	2.68932	347.751	130.224
P08962	CD63	7	2	77.7738	0.00425549	0.0313505	23.2426	0.998587	M1-LPS-14DAYS-14032023	M1+E1-LPS-14DAYS-14032023	CD63 antigen OS=Homo sapiens OX=9606 GN=CD63 PE=1 SV=2	25139.1	21909.7	9775.63	21041.4	959.609	1064.64
P07602	PSAP	13	9	143.883	0.00438317	0.0317407	5.11613	0.99837	E1-LPS-14DAYS-14032023	M1-LPS-14DAYS-14032023	Prosaposin OS=Homo sapiens OX=9606 GN=PSAP PE=1 SV=2	10855.4	12161.1	62898.7	45584.6	7773.46	9043.08
Q99471	PFDN5	1	1	13.7516	0.00439549	0.0317407	Infinity	0.998348	E1-LPS-14DAYS-14032023	M1-LPS-14DAYS-14032023	Prefoldin subunit 5 OS=Homo sapiens OX=9606 GN=PFDN5 PE=1 SV=2	0	0	1001.7	163.049	0	0
A0A1W2PQ09	TAF11L11	2	1	11.0125	0.00450704	0.0318687	12.7829	0.998141	M1+E1-LPS-14DAYS-14032023	M1-LPS-14DAYS-14032023	TATA-box-binding protein-associated factor 11-like protein 11 OS=Homo sapiens OX=9606 GN=TAF11L11 PE=2 SV=1	74.667	48.3213	501.766	319.544	756.108	816.038
Q92499	DDX1	7	4	55.7301	0.00461438	0.0318687	5.28424	0.997926	M1+E1-LPS-14DAYS-14032023	M1-LPS-14DAYS-14032023	ATP-dependent RNA helicase DDX1 OS=Homo sapiens OX=9606 GN=DDX1 PE=1 SV=2	1124.03	887.745	1343.28	1710.67	4684.2	5946.5
P42766	RPL35	4	4	43.2554	0.00464875	0.0318687	10.061	0.997854	M1-LPS-14DAYS-14032023	M1+E1-LPS-14DAYS-14032023	60S ribosomal protein L35 OS=Homo sapiens OX=9606 GN=RPL35 PE=1 SV=2	6102.88	6008.16	2863.6	3190.32	768.126	435.639
P10620	MGST1	3	1	28.4759	0.00466669	0.0318687	93.6024	0.997816	E1-LPS-14DAYS-14032023	M1-LPS-14DAYS-14032023	Microsomal glutathione S-transferase 1 OS=Homo sapiens OX=9606 GN=MGST1 PE=1 SV=1	107.421	159.681	18237.4	6764.02	852.689	872.429
P13164	IFITM1	4	1	49.3914	0.00467514	0.0318687	2.10293	0.997798	M1-LPS-14DAYS-14032023	E1-LPS-14DAYS-14032023	Interferon-induced transmembrane protein 1 OS=Homo sapiens OX=9606 GN=IFITM1 PE=1 SV=3	178036	161628	84385	77135	149854	174002
Q96HY6	DDRGK1	2	1	12.6934	0.00468211	0.0318687	91767	0.997783	E1-LPS-14DAYS-14032023	M1-LPS-14DAYS-14032023	DDRGK domain-containing protein 1 OS=Homo sapiens OX=9606 GN=DDRGK1 PE=1 SV=2	0	0.0860308	6348.83	1545.96	99.2426	21.3657
P40939	HADHA	26	18	230.531	0.00474287	0.0318687	12.9578	0.997649	E1-LPS-14DAYS-14032023	M1+E1-LPS-14DAYS-14032023	Trifunctional enzyme subunit alpha_ mitochondrial OS=Homo sapiens OX=9606 GN=HADHA PE=1 SV=2	19551.3	19539.2	73229.6	39800.7	4310.03	4412.93
P46777	RPL5	12	8	117.119	0.00476278	0.0318687	5.62778	0.997605	E1-LPS-14DAYS-14032023	M1+E1-LPS-14DAYS-14032023	60S ribosomal protein L5 OS=Homo sapiens OX=9606 GN=RPL5 PE=1 SV=3	6643.45	8568.5	11949.2	9021.39	2075.47	1650.79
P46977	STT3A	4	2	23.5091	0.00486375	0.0322485	30.111	0.997369	E1-LPS-14DAYS-14032023	M1+E1-LPS-14DAYS-14032023	Dolichyl-diphosphooligosaccharide--protein glycosyltransferase subunit STT3A OS=Homo sapiens OX=9606 GN=STT3A PE=1 SV=2	421.399	388.726	1188.35	601.073	22.0687	37.3586
P14927	UQCRB	9	7	66.1525	0.00491864	0.0323186	8.22681	0.997236	M1+E1-LPS-14DAYS-14032023	M1-LPS-14DAYS-14032023	Cytochrome b-c1 complex subunit 7 OS=Homo sapiens OX=9606 GN=UQCRB PE=1 SV=2	1125.97	1168.82	7137.48	4236.03	8931.2	9947.57
Q9P0J0	NDUFA13	2	1	12.725	0.00497473	0.0323953	Infinity	0.997095	E1-LPS-14DAYS-14032023	M1+E1-LPS-14DAYS-14032023	NADH dehydrogenase [ubiquinone] 1 alpha subcomplex subunit 13 OS=Homo sapiens OX=9606 GN=NDUFA13 PE=1 SV=3	0	3.03886	4515.39	1181.8	0	0
O15260	SURF4	5	2	44.3014	0.00505064	0.0325985	704.274	0.996897	E1-LPS-14DAYS-14032023	M1+E1-LPS-14DAYS-14032023	Surfeit locus protein 4 OS=Homo sapiens OX=9606 GN=SURF4 PE=1 SV=3	26.3073	114.151	3861.2	2251.19	5.28332	3.39567
P05387	RPLP2	9	6	107.332	0.00509535	0.0325986	9.78577	0.996777	E1-LPS-14DAYS-14032023	M1+E1-LPS-14DAYS-14032023	60S acidic ribosomal protein P2 OS=Homo sapiens OX=9606 GN=RPLP2 PE=1 SV=1	17761.5	17436.8	76778.5	44895.2	5770.94	6662.8
O75348	ATP6V1G1	2	1	11.8548	0.00522066	0.0330091	21.3654	0.996426	E1-LPS-14DAYS-14032023	M1+E1-LPS-14DAYS-14032023	V-type proton ATPase subunit G 1 OS=Homo sapiens OX=9606 GN=ATP6V1G1 PE=1 SV=3	1322	1667.67	2829.39	5011.83	226.263	140.743
Q93009	USP7	4	1	21.1716	0.00525002	0.0330091	Infinity	0.996341	E1-LPS-14DAYS-14032023	M1-LPS-14DAYS-14032023	Ubiquitin carboxyl-terminal hydrolase 7 OS=Homo sapiens OX=9606 GN=USP7 PE=1 SV=2	0	0	1306.46	180.014	0	0
Q9UJZ1	STOML2	16	11	109.645	0.00540169	0.0333896	2.80567	0.995881	M1-LPS-14DAYS-14032023	M1+E1-LPS-14DAYS-14032023	Stomatin-like protein 2_ mitochondrial OS=Homo sapiens OX=9606 GN=STOML2 PE=1 SV=1	14277.3	12012.3	10041	10182.9	4198.62	5171.57
P07951	TPM2	9	1	74.4449	0.0054021	0.0333896	19.2114	0.995879	M1+E1-LPS-14DAYS-14032023	M1-LPS-14DAYS-14032023	Tropomyosin beta chain OS=Homo sapiens OX=9606 GN=TPM2 PE=1 SV=1	26.1599	42.4432	30.1302	47.1719	827.349	490.61
O75340	PDCD6	6	4	34.2013	0.00552634	0.0335302	22.15	0.995478	E1-LPS-14DAYS-14032023	M1+E1-LPS-14DAYS-14032023	Programmed cell death protein 6 OS=Homo sapiens OX=9606 GN=PDCD6 PE=1 SV=1	454.619	852.96	3043.11	2747.43	100.374	161.05
O14933	UBE2L6	1	1	6.5824	0.00559337	0.0335302	Infinity	0.995253	E1-LPS-14DAYS-14032023	M1-LPS-14DAYS-14032023	Ubiquitin/ISG15-conjugating enzyme E2 L6 OS=Homo sapiens OX=9606 GN=UBE2L6 PE=1 SV=4	0	0	92.7119	24.2455	0	0
Q92734	TFG	6	4	36.9944	0.00561792	0.0335302	35.4491	0.995169	M1-LPS-14DAYS-14032023	M1+E1-LPS-14DAYS-14032023	Protein TFG OS=Homo sapiens OX=9606 GN=TFG PE=1 SV=2	2816.01	2317.14	1202.17	584.463	92.6694	52.1338
Q12905	ILF2	9	5	53.6422	0.00566205	0.0335302	5.28006	0.995015	M1+E1-LPS-14DAYS-14032023	M1-LPS-14DAYS-14032023	Interleukin enhancer-binding factor 2 OS=Homo sapiens OX=9606 GN=ILF2 PE=1 SV=2	651.358	438.656	3256.57	2463.3	3029.57	2725.78
Q86U42	PABPN1	2	2	12.0545	0.00570069	0.0335302	13.377	0.994879	M1+E1-LPS-14DAYS-14032023	E1-LPS-14DAYS-14032023	Polyadenylate-binding protein 2 OS=Homo sapiens OX=9606 GN=PABPN1 PE=1 SV=3	4228.9	2269.01	2729.19	1868.85	31774.4	29733.4
P30837	ALDH1B1	9	4	55.0641	0.00574859	0.0335414	29.19	0.994707	E1-LPS-14DAYS-14032023	M1-LPS-14DAYS-14032023	Aldehyde dehydrogenase X_ mitochondrial OS=Homo sapiens OX=9606 GN=ALDH1B1 PE=1 SV=4	3535.54	6169.2	41501.5	26303.5	879.586	1443.3
Q15758	SLC1A5	6	4	35.3022	0.00585959	0.0337264	450.387	0.994295	E1-LPS-14DAYS-14032023	M1-LPS-14DAYS-14032023	Neutral amino acid transporter B(0) OS=Homo sapiens OX=9606 GN=SLC1A5 PE=1 SV=2	16.1505	4.15807	6277.39	2869.32	2144.07	5737.48
P17858	PFKL	11	4	73.2008	0.00590773	0.0337264	5.5039	0.994111	E1-LPS-14DAYS-14032023	M1+E1-LPS-14DAYS-14032023	ATP-dependent 6-phosphofructokinase_ liver type OS=Homo sapiens OX=9606 GN=PFKL PE=1 SV=6	761.721	827.484	2776.3	2920.97	401.47	633.663
P16104	H2AX	6	1	74.0955	0.0059522	0.0337264	196.291	0.993939	E1-LPS-14DAYS-14032023	M1-LPS-14DAYS-14032023	Histone H2AX OS=Homo sapiens OX=9606 GN=H2AX PE=1 SV=2	65.797	15.4604	10223	5727.07	59.6497	46.3734
P18621	RPL17	8	6	59.923	0.00596526	0.0337264	4.43927	0.993887	M1+E1-LPS-14DAYS-14032023	E1-LPS-14DAYS-14032023	60S ribosomal protein L17 OS=Homo sapiens OX=9606 GN=RPL17 PE=1 SV=3	2600.34	3258.44	1724.27	1594.04	8489.64	6241.25
Q16555	DPYSL2	22	14	168.792	0.00621529	0.034637	2.01048	0.99286	M1+E1-LPS-14DAYS-14032023	E1-LPS-14DAYS-14032023	Dihydropyrimidinase-related protein 2 OS=Homo sapiens OX=9606 GN=DPYSL2 PE=1 SV=1	7525.76	6592.72	4356.09	4966.49	9387.65	9355.23
Q9BXJ9	NAA15	2	1	10.021	0.00623949	0.034637	9.16198	0.992756	M1+E1-LPS-14DAYS-14032023	E1-LPS-14DAYS-14032023	N-alpha-acetyltransferase 15_ NatA auxiliary subunit OS=Homo sapiens OX=9606 GN=NAA15 PE=1 SV=1	1965.14	1245.26	278.373	224.61	1883.06	2725.25
Q96E17	RAB3C	4	1	26.8977	0.0062688	0.034637	Infinity	0.992629	M1-LPS-14DAYS-14032023	M1+E1-LPS-14DAYS-14032023	Ras-related protein Rab-3C OS=Homo sapiens OX=9606 GN=RAB3C PE=1 SV=1	2740.8	303.718	1724.76	781.013	0	0
Q9P003	CNIH4	1	1	7.0197	0.00639939	0.0346853	133.634	0.992048	E1-LPS-14DAYS-14032023	M1+E1-LPS-14DAYS-14032023	Protein cornichon homolog 4 OS=Homo sapiens OX=9606 GN=CNIH4 PE=1 SV=1	197.129	132.71	6481.41	1924.53	33.0883	29.8142
Q13501	SQSTM1	19	15	175.799	0.00645684	0.0346853	4.95188	0.991786	M1-LPS-14DAYS-14032023	M1+E1-LPS-14DAYS-14032023	Sequestosome-1 OS=Homo sapiens OX=9606 GN=SQSTM1 PE=1 SV=1	120617	86990.9	69080.6	53498	19628.7	22296.3
P27105	STOM	9	5	62.819	0.00661561	0.0346853	6.79801	0.991035	M1-LPS-14DAYS-14032023	M1+E1-LPS-14DAYS-14032023	Stomatin OS=Homo sapiens OX=9606 GN=STOM PE=1 SV=3	1927.56	2047.56	2803.31	3815.98	1658.39	1064.57
P05388	RPLP0	18	5	160.021	0.00662529	0.0346853	492.308	0.990989	E1-LPS-14DAYS-14032023	M1+E1-LPS-14DAYS-14032023	60S acidic ribosomal protein P0 OS=Homo sapiens OX=9606 GN=RPLP0 PE=1 SV=1	375.652	122.392	13365.3	6596.6	30.2783	10.2694
O14980	XPO1	12	8	62.0435	0.00664069	0.0346853	6.83682	0.990914	M1-LPS-14DAYS-14032023	M1+E1-LPS-14DAYS-14032023	Exportin-1 OS=Homo sapiens OX=9606 GN=XPO1 PE=1 SV=1	33139.8	27331.4	7034.62	4115.85	4516.29	4328.64
Q05519	SRSF11	2	1	10.4827	0.00664742	0.0346853	890.191	0.990881	M1+E1-LPS-14DAYS-14032023	M1-LPS-14DAYS-14032023	Serine/arginine-rich splicing factor 11 OS=Homo sapiens OX=9606 GN=SRSF11 PE=1 SV=1	3.5372	14.1483	310.799	1180.02	7225.45	8518.05
Q9BRA2	TXNDC17	3	2	21.069	0.00665415	0.0346853	8.56316	0.990848	M1-LPS-14DAYS-14032023	M1+E1-LPS-14DAYS-14032023	Thioredoxin domain-containing protein 17 OS=Homo sapiens OX=9606 GN=TXNDC17 PE=1 SV=1	6535.49	4185.29	4490.97	3532.49	509.384	742.582
O00560	SDCBP	14	10	141.303	0.00665799	0.0346853	3.19106	0.990829	E1-LPS-14DAYS-14032023	M1+E1-LPS-14DAYS-14032023	Syntenin-1 OS=Homo sapiens OX=9606 GN=SDCBP PE=1 SV=1	17266.6	13428.2	18934.4	16630.6	5037.26	6107.95
O95167	NDUFA3	2	1	12.0658	0.00677786	0.0350594	Infinity	0.990234	E1-LPS-14DAYS-14032023	M1-LPS-14DAYS-14032023	NADH dehydrogenase [ubiquinone] 1 alpha subcomplex subunit 3 OS=Homo sapiens OX=9606 GN=NDUFA3 PE=1 SV=1	0	0	6056.31	619.763	146.886	225.625
Q9Y577	TRIM17	4	1	27.1885	0.00690852	0.0354835	2.68846	0.989563	M1-LPS-14DAYS-14032023	E1-LPS-14DAYS-14032023	E3 ubiquitin-protein ligase TRIM17 OS=Homo sapiens OX=9606 GN=TRIM17 PE=1 SV=1	48093.4	54431.3	20174.2	17960.8	36678.8	46114.4
A6NCE7	MAP1LC3B2	3	3	36.3374	0.00701242	0.0357653	87.3374	0.989013	E1-LPS-14DAYS-14032023	M1+E1-LPS-14DAYS-14032023	Microtubule-associated proteins 1A/1B light chain 3 beta 2 OS=Homo sapiens OX=9606 GN=MAP1LC3B2 PE=1 SV=1	4236.1	3640.06	6436.41	6386.94	118.198	28.627
Q8TDB6	DTX3L	9	5	51.4078	0.00735177	0.0370974	3.65403	0.98712	M1-LPS-14DAYS-14032023	M1+E1-LPS-14DAYS-14032023	E3 ubiquitin-protein ligase DTX3L OS=Homo sapiens OX=9606 GN=DTX3L PE=1 SV=1	9615.29	8115.85	2973.71	3527.61	2067.93	2784.56
P06730	EIF4E	2	1	10.3144	0.00756022	0.0370974	Infinity	0.985885	E1-LPS-14DAYS-14032023	M1-LPS-14DAYS-14032023	Eukaryotic translation initiation factor 4E OS=Homo sapiens OX=9606 GN=EIF4E PE=1 SV=2	0	0	982.058	493.956	4.05713	0.00398243
P30405	PPIF	8	3	58.4744	0.00756831	0.0370974	3.46752	0.985836	E1-LPS-14DAYS-14032023	M1+E1-LPS-14DAYS-14032023	Peptidyl-prolyl cis-trans isomerase F_ mitochondrial OS=Homo sapiens OX=9606 GN=PPIF PE=1 SV=1	10379.9	8272.74	13303.3	9910.73	3399.85	3294.86
Q07021	C1QBP	6	5	61.6486	0.00767593	0.0370974	8603.94	0.985176	E1-LPS-14DAYS-14032023	M1-LPS-14DAYS-14032023	Complement component 1 Q subcomponent-binding protein_ mitochondrial OS=Homo sapiens OX=9606 GN=C1QBP PE=1 SV=1	12.6688	0.130555	76413.9	33710.8	49780.1	40810.2
P05114	HMGN1	1	1	5.7367	0.00769602	0.0370974	Infinity	0.985052	M1-LPS-14DAYS-14032023	E1-LPS-14DAYS-14032023	Non-histone chromosomal protein HMG-14 OS=Homo sapiens OX=9606 GN=HMGN1 PE=1 SV=3	215.654	38.8618	0	0	0	0
O95372	LYPLA2	4	2	30.39	0.00778265	0.0370974	Infinity	0.984509	E1-LPS-14DAYS-14032023	M1-LPS-14DAYS-14032023	Acyl-protein thioesterase 2 OS=Homo sapiens OX=9606 GN=LYPLA2 PE=1 SV=1	0	0	98.5263	22.4432	70.4659	46.8169
Q14061	COX17	2	2	14.1694	0.00782382	0.0370974	2.71981	0.984248	M1+E1-LPS-14DAYS-14032023	E1-LPS-14DAYS-14032023	Cytochrome c oxidase copper chaperone OS=Homo sapiens OX=9606 GN=COX17 PE=1 SV=2	3432.56	3073.93	2143.32	2347.09	6865.12	5347.95
P46940	IQGAP1	42	23	306.659	0.00786355	0.0370974	6.89662	0.983994	E1-LPS-14DAYS-14032023	M1+E1-LPS-14DAYS-14032023	Ras GTPase-activating-like protein IQGAP1 OS=Homo sapiens OX=9606 GN=IQGAP1 PE=1 SV=1	7829.91	9830.12	14628.5	11644.5	1440.08	2369.47
P07108	DBI	2	2	30.7792	0.00789202	0.0370974	11.1619	0.983811	E1-LPS-14DAYS-14032023	M1+E1-LPS-14DAYS-14032023	Acyl-CoA-binding protein OS=Homo sapiens OX=9606 GN=DBI PE=1 SV=2	2487.75	2147.16	26189.2	16363.2	1358.78	2453.5
P20674	COX5A	6	3	40.3548	0.00794773	0.0370974	15.8523	0.98345	M1-LPS-14DAYS-14032023	M1+E1-LPS-14DAYS-14032023	Cytochrome c oxidase subunit 5A_ mitochondrial OS=Homo sapiens OX=9606 GN=COX5A PE=1 SV=2	17264.1	9312.12	3053.21	4734.19	750.812	925.676
Q08431	MFGE8	12	10	83.5063	0.00795737	0.0370974	2.61529	0.983387	M1+E1-LPS-14DAYS-14032023	M1-LPS-14DAYS-14032023	Lactadherin OS=Homo sapiens OX=9606 GN=MFGE8 PE=1 SV=3	3528.29	3161.11	4770.42	4709.74	7636.32	9858.39
O95182	NDUFA7	1	1	10.7596	0.00799469	0.0370974	593.388	0.983142	M1+E1-LPS-14DAYS-14032023	M1-LPS-14DAYS-14032023	NADH dehydrogenase [ubiquinone] 1 alpha subcomplex subunit 7 OS=Homo sapiens OX=9606 GN=NDUFA7 PE=1 SV=3	0	2.95306	28.7359	23.5325	1098.25	654.062
Q96SN8	CDK5RAP2	4	1	21.5658	0.00809383	0.0370974	Infinity	0.982486	M1-LPS-14DAYS-14032023	E1-LPS-14DAYS-14032023	CDK5 regulatory subunit-associated protein 2 OS=Homo sapiens OX=9606 GN=CDK5RAP2 PE=1 SV=5	739.067	91.1781	0	0	0	0
P36888	FLT3	2	2	10.9447	0.00816367	0.0370974	43.4146	0.982016	E1-LPS-14DAYS-14032023	M1-LPS-14DAYS-14032023	Receptor-type tyrosine-protein kinase FLT3 OS=Homo sapiens OX=9606 GN=FLT3 PE=1 SV=2	10.407	4.33076	441.711	198.126	11.9006	9.67236
P07741	APRT	2	1	11.4067	0.00826294	0.0370974	402.343	0.98134	E1-LPS-14DAYS-14032023	M1-LPS-14DAYS-14032023	Adenine phosphoribosyltransferase OS=Homo sapiens OX=9606 GN=APRT PE=1 SV=2	12.1127	12.8628	6761.21	3287.48	46.3862	229.713
P05161	ISG15	8	7	76.4912	0.0083422	0.0370974	14.8077	0.980792	E1-LPS-14DAYS-14032023	M1-LPS-14DAYS-14032023	Ubiquitin-like protein ISG15 OS=Homo sapiens OX=9606 GN=ISG15 PE=1 SV=5	2432.51	2791.15	50116.2	27234	4697.68	7667.65
Q13724	MOGS	16	7	103.232	0.00837848	0.0370974	3654.24	0.980539	E1-LPS-14DAYS-14032023	M1-LPS-14DAYS-14032023	Mannosyl-oligosaccharide glucosidase OS=Homo sapiens OX=9606 GN=MOGS PE=1 SV=5	8.02372	0	19119.5	10201.1	5148.36	5945.98
O95571	ETHE1	4	1	23.2386	0.00842556	0.0370974	23.6053	0.980209	M1+E1-LPS-14DAYS-14032023	M1-LPS-14DAYS-14032023	Persulfide dioxygenase ETHE1_ mitochondrial OS=Homo sapiens OX=9606 GN=ETHE1 PE=1 SV=2	1049.26	1217.56	19291.5	7450.58	25614.1	27895.1
P18669	PGAM1	12	7	134.859	0.00842896	0.0370974	6.55449	0.980185	E1-LPS-14DAYS-14032023	M1-LPS-14DAYS-14032023	Phosphoglycerate mutase 1 OS=Homo sapiens OX=9606 GN=PGAM1 PE=1 SV=2	3443.65	2966.69	26918.8	15097.7	17729.1	20664.2
Q63HM1	AFMID	2	1	11.0571	0.00844524	0.0370974	16.5054	0.98007	E1-LPS-14DAYS-14032023	M1+E1-LPS-14DAYS-14032023	Kynurenine formamidase OS=Homo sapiens OX=9606 GN=AFMID PE=1 SV=2	12932.9	8396.62	73279.2	51322.3	2622.77	4926.38
P62249	RPS16	7	5	65.7245	0.00849435	0.0370974	5.19174	0.979722	E1-LPS-14DAYS-14032023	M1-LPS-14DAYS-14032023	40S ribosomal protein S16 OS=Homo sapiens OX=9606 GN=RPS16 PE=1 SV=2	3763.02	4158.23	25239.4	15885.7	8645.43	8076.61
P35613	BSG	7	6	53.8356	0.00873083	0.0379033	3.01633	0.978009	M1+E1-LPS-14DAYS-14032023	M1-LPS-14DAYS-14032023	Basigin OS=Homo sapiens OX=9606 GN=BSG PE=1 SV=2	7973.97	8110.52	8177.49	8653.57	19920.4	28595.8
Q9H930	SP140L	5	1	28.9662	0.00879664	0.037963	8.05497	0.977522	E1-LPS-14DAYS-14032023	M1+E1-LPS-14DAYS-14032023	Nuclear body protein SP140-like protein OS=Homo sapiens OX=9606 GN=SP140L PE=1 SV=3	435.297	740.003	4362.44	2983.98	498.644	413.392
O60701	UGDH	10	8	63.6972	0.00893041	0.0382077	3.16403	0.97652	M1-LPS-14DAYS-14032023	M1+E1-LPS-14DAYS-14032023	UDP-glucose 6-dehydrogenase OS=Homo sapiens OX=9606 GN=UGDH PE=1 SV=1	4252.21	5264.3	5096.32	4027.74	1332.06	1675.66
P52630	STAT2	2	1	11.3569	0.00895813	0.0382077	6.69894	0.97631	M1-LPS-14DAYS-14032023	M1+E1-LPS-14DAYS-14032023	Signal transducer and activator of transcription 2 OS=Homo sapiens OX=9606 GN=STAT2 PE=1 SV=1	281.937	228.227	197.593	258.024	27.7641	48.3918
Q5TEA3	DNAAF9	3	1	16.7177	0.00913676	0.0387431	72.4946	0.974939	M1-LPS-14DAYS-14032023	E1-LPS-14DAYS-14032023	Dynein axonemal assembly factor 9 OS=Homo sapiens OX=9606 GN=DNAAF9 PE=1 SV=1	1991.92	566.091	20.1209	15.1646	797.262	524.933
P30101	PDIA3	29	19	309.607	0.00926587	0.0389248	5.2368	0.973929	M1-LPS-14DAYS-14032023	M1+E1-LPS-14DAYS-14032023	Protein disulfide-isomerase A3 OS=Homo sapiens OX=9606 GN=PDIA3 PE=1 SV=4	66860.8	75482.9	15970.6	25686.8	14868.8	12312.6
Q01813	PFKP	17	6	103.764	0.00928634	0.0389248	15.6049	0.973767	M1+E1-LPS-14DAYS-14032023	M1-LPS-14DAYS-14032023	ATP-dependent 6-phosphofructokinase_ platelet type OS=Homo sapiens OX=9606 GN=PFKP PE=1 SV=2	1007.58	518.164	7806.78	4755.88	10051.2	13757.8
O60343	TBC1D4	4	1	21.5818	0.00934456	0.0389449	2598.06	0.973306	E1-LPS-14DAYS-14032023	M1-LPS-14DAYS-14032023	TBC1 domain family member 4 OS=Homo sapiens OX=9606 GN=TBC1D4 PE=1 SV=2	0.651835	0	1446.57	246.935	85.1651	262.171
Q13509	TUBB3	19	2	202.487	0.00942095	0.0390402	5.26034	0.972696	M1+E1-LPS-14DAYS-14032023	M1-LPS-14DAYS-14032023	Tubulin beta-3 chain OS=Homo sapiens OX=9606 GN=TUBB3 PE=1 SV=2	4028.76	3114.25	10507.7	7072.91	17011	20563.7
P20073	ANXA7	3	1	17.3983	0.00970917	0.0400073	6.87713	0.970348	E1-LPS-14DAYS-14032023	M1+E1-LPS-14DAYS-14032023	Annexin A7 OS=Homo sapiens OX=9606 GN=ANXA7 PE=1 SV=3	1138.18	988.355	3770.6	3067.83	631.837	362.536
Q14103	HNRNPD	7	5	47.8181	0.00996486	0.0408302	4.29279	0.968207	M1+E1-LPS-14DAYS-14032023	E1-LPS-14DAYS-14032023	Heterogeneous nuclear ribonucleoprotein D0 OS=Homo sapiens OX=9606 GN=HNRNPD PE=1 SV=1	21078.2	17201.7	5903.21	7050.79	22553.6	33055.2
O15371	EIF3D	7	4	41.0102	0.0101253	0.0412558	8.81467	0.966836	M1+E1-LPS-14DAYS-14032023	M1-LPS-14DAYS-14032023	Eukaryotic translation initiation factor 3 subunit D OS=Homo sapiens OX=9606 GN=EIF3D PE=1 SV=1	46.0604	39.0671	84.577	158.782	337.138	413.233
O75955	FLOT1	5	2	34.0903	0.0105936	0.0429239	4.83716	0.962727	M1+E1-LPS-14DAYS-14032023	E1-LPS-14DAYS-14032023	Flotillin-1 OS=Homo sapiens OX=9606 GN=FLOT1 PE=1 SV=3	300.796	241.939	66.8429	50.9282	221.934	347.744
Q15436	SEC23A	8	5	52.3802	0.010984	0.044099	3.59245	0.959183	M1+E1-LPS-14DAYS-14032023	E1-LPS-14DAYS-14032023	Protein transport protein Sec23A OS=Homo sapiens OX=9606 GN=SEC23A PE=1 SV=2	7600.63	10392.7	6059.09	7843.79	22901.9	27043.5
O00233	PSMD9	3	3	17.4836	0.0110344	0.044099	5.11349	0.958718	M1+E1-LPS-14DAYS-14032023	E1-LPS-14DAYS-14032023	26S proteasome non-ATPase regulatory subunit 9 OS=Homo sapiens OX=9606 GN=PSMD9 PE=1 SV=3	821.212	1390.31	964.432	914.956	4218.04	5392.19
Q9C0C2	TNKS1BP1	4	3	19.3182	0.0111719	0.044099	Infinity	0.957443	M1-LPS-14DAYS-14032023	E1-LPS-14DAYS-14032023	182 kDa tankyrase-1-binding protein OS=Homo sapiens OX=9606 GN=TNKS1BP1 PE=1 SV=4	244.403	319.602	0	0	55.5407	7.16033
O43181	NDUFS4	2	2	13.0855	0.0111753	0.044099	14.2415	0.957412	E1-LPS-14DAYS-14032023	M1-LPS-14DAYS-14032023	NADH dehydrogenase [ubiquinone] iron-sulfur protein 4_ mitochondrial OS=Homo sapiens OX=9606 GN=NDUFS4 PE=1 SV=1	334.845	265.687	5796.02	2756.45	1352.62	980.845
Q9ULV0	MYO5B	6	1	30.8361	0.0112374	0.044099	27.9614	0.956832	E1-LPS-14DAYS-14032023	M1+E1-LPS-14DAYS-14032023	Unconventional myosin-Vb OS=Homo sapiens OX=9606 GN=MYO5B PE=1 SV=3	542.106	885.924	376.953	1084.67	30.863	21.4099
Q9Y6M9	NDUFB9	4	3	23.1955	0.0113128	0.044099	44.1061	0.956125	M1+E1-LPS-14DAYS-14032023	E1-LPS-14DAYS-14032023	NADH dehydrogenase [ubiquinone] 1 beta subcomplex subunit 9 OS=Homo sapiens OX=9606 GN=NDUFB9 PE=1 SV=3	363.281	111.203	100.149	59.5752	3390.32	3654.49
Q16762	TST	6	5	38.503	0.0113411	0.044099	17.0135	0.955858	M1+E1-LPS-14DAYS-14032023	M1-LPS-14DAYS-14032023	Thiosulfate sulfurtransferase OS=Homo sapiens OX=9606 GN=TST PE=1 SV=4	198.195	395.294	5011.87	2863.88	6342.96	3754.38
P17096	HMGA1	4	2	36.1969	0.0113776	0.044099	4.72886	0.955515	M1+E1-LPS-14DAYS-14032023	E1-LPS-14DAYS-14032023	High mobility group protein HMG-I/HMG-Y OS=Homo sapiens OX=9606 GN=HMGA1 PE=1 SV=3	13017.2	18036	5038.44	7245.23	31397.7	26690
P31946	YWHAB	16	5	185.121	0.0114566	0.044099	4.75471	0.954767	E1-LPS-14DAYS-14032023	M1+E1-LPS-14DAYS-14032023	14-3-3 protein beta/alpha OS=Homo sapiens OX=9606 GN=YWHAB PE=1 SV=3	9213.52	6429.36	35704.8	23778	6057.52	6452.78
Q5T764	IFIT1B	7	1	42.9262	0.0114882	0.044099	57.5966	0.954467	E1-LPS-14DAYS-14032023	M1+E1-LPS-14DAYS-14032023	Interferon-induced protein with tetratricopeptide repeats 1B OS=Homo sapiens OX=9606 GN=IFIT1B PE=1 SV=1	26.8606	13.614	24.0594	67.8108	0.976636	0.618426
Q9BXK5	BCL2L13	8	5	55.2237	0.0115865	0.044157	135.354	0.953531	M1+E1-LPS-14DAYS-14032023	M1-LPS-14DAYS-14032023	Bcl-2-like protein 13 OS=Homo sapiens OX=9606 GN=BCL2L13 PE=1 SV=1	62.881	140.208	571.365	125.638	12369	15119.9
O95202	LETM1	19	13	119.35	0.0116244	0.044157	3.87203	0.953169	E1-LPS-14DAYS-14032023	M1-LPS-14DAYS-14032023	Mitochondrial proton/calcium exchanger protein OS=Homo sapiens OX=9606 GN=LETM1 PE=1 SV=1	9088.11	9837.37	43765.4	29514.5	9344.84	12266.2
Q9Y371	SH3GLB1	5	2	32.139	0.0118228	0.0444606	36.0753	0.951259	E1-LPS-14DAYS-14032023	M1-LPS-14DAYS-14032023	Endophilin-B1 OS=Homo sapiens OX=9606 GN=SH3GLB1 PE=1 SV=1	74.9146	147.421	5428.6	2592.22	293.762	562.583
P05091	ALDH2	21	14	149.744	0.0118262	0.0444606	2.05903	0.951226	M1+E1-LPS-14DAYS-14032023	E1-LPS-14DAYS-14032023	Aldehyde dehydrogenase_ mitochondrial OS=Homo sapiens OX=9606 GN=ALDH2 PE=1 SV=2	20978.7	21207.5	14150.6	13494.7	25158.8	31763.6
P42677	RPS27	7	1	47.8159	0.0119523	0.044704	3.70569	0.950002	M1+E1-LPS-14DAYS-14032023	E1-LPS-14DAYS-14032023	40S ribosomal protein S27 OS=Homo sapiens OX=9606 GN=RPS27 PE=1 SV=3	6775.47	8450.01	2413.09	3036.99	11731.6	8464.7
P41250	GARS1	27	18	256.247	0.0120354	0.0447851	3.63587	0.949191	E1-LPS-14DAYS-14032023	M1+E1-LPS-14DAYS-14032023	Glycine--tRNA ligase OS=Homo sapiens OX=9606 GN=GARS1 PE=1 SV=3	7378.73	8695.14	16928.2	12603	4596.76	3525.43
Q16543	CDC37	10	6	77.4828	0.0121414	0.0449503	17.0103	0.948152	E1-LPS-14DAYS-14032023	M1-LPS-14DAYS-14032023	Hsp90 co-chaperone Cdc37 OS=Homo sapiens OX=9606 GN=CDC37 PE=1 SV=1	2389.2	4562.79	22125.2	11523.1	1068.45	909.661
P62888	RPL30	8	7	94.2013	0.0122734	0.0451392	5.80623	0.94685	E1-LPS-14DAYS-14032023	M1-LPS-14DAYS-14032023	60S ribosomal protein L30 OS=Homo sapiens OX=9606 GN=RPL30 PE=1 SV=2	2587.94	3538.46	22166.6	13404.6	9382.4	9536
O95822	MLYCD	1	1	5.503	0.0123891	0.0451392	Infinity	0.945702	E1-LPS-14DAYS-14032023	M1-LPS-14DAYS-14032023	Malonyl-CoA decarboxylase_ mitochondrial OS=Homo sapiens OX=9606 GN=MLYCD PE=1 SV=3	0	0	381.591	44.0553	0	0
P40926	MDH2	21	15	246.579	0.0124055	0.0451392	2.97008	0.945539	E1-LPS-14DAYS-14032023	M1+E1-LPS-14DAYS-14032023	Malate dehydrogenase_ mitochondrial OS=Homo sapiens OX=9606 GN=MDH2 PE=1 SV=3	60946.7	55371.6	120312	87870	37763	32330
P52564	MAP2K6	2	1	10.1002	0.01244	0.0451392	Infinity	0.945196	E1-LPS-14DAYS-14032023	M1-LPS-14DAYS-14032023	Dual specificity mitogen-activated protein kinase kinase 6 OS=Homo sapiens OX=9606 GN=MAP2K6 PE=1 SV=1	0	0	698.733	126.416	90.7324	505.382
O95757	HSPA4L	3	1	33.4885	0.0125481	0.0452475	6.81391	0.944117	M1-LPS-14DAYS-14032023	M1+E1-LPS-14DAYS-14032023	Heat shock 70 kDa protein 4L OS=Homo sapiens OX=9606 GN=HSPA4L PE=1 SV=3	2036.23	1594.01	510.955	778.949	209.115	323.654
P26640	VARS1	14	5	90.7577	0.0126696	0.0452475	14.6323	0.942898	E1-LPS-14DAYS-14032023	M1-LPS-14DAYS-14032023	Valine--tRNA ligase OS=Homo sapiens OX=9606 GN=VARS1 PE=1 SV=4	72.2016	102.667	1365.67	1193.07	714.62	307.367
Q9Y224	RTRAF	4	1	25.9541	0.0126722	0.0452475	Infinity	0.942871	M1-LPS-14DAYS-14032023	E1-LPS-14DAYS-14032023	RNA transcription_ translation and transport factor protein OS=Homo sapiens OX=9606 GN=RTRAF PE=1 SV=1	54.9134	351.667	0	0	24.3808	14.1968
Q8WVF1	OSCP1	3	2	16.5285	0.012718	0.0452475	4.21793	0.942411	M1-LPS-14DAYS-14032023	E1-LPS-14DAYS-14032023	Protein OSCP1 OS=Homo sapiens OX=9606 GN=OSCP1 PE=1 SV=4	9492.46	7545.21	1594.57	2444.77	7089.3	9455.22
Q9NX20	MRPL16	1	1	5.0723	0.0129573	0.0456426	Infinity	0.939988	E1-LPS-14DAYS-14032023	M1-LPS-14DAYS-14032023	39S ribosomal protein L16_ mitochondrial OS=Homo sapiens OX=9606 GN=MRPL16 PE=1 SV=1	0	0	479.948	73.9338	138.961	44.5826
A8MTJ3	GNAT3	7	1	42.9304	0.0129937	0.0456426	20.4136	0.939618	M1+E1-LPS-14DAYS-14032023	M1-LPS-14DAYS-14032023	Guanine nucleotide-binding protein G(t) subunit alpha-3 OS=Homo sapiens OX=9606 GN=GNAT3 PE=2 SV=2	785.526	387.499	2851.62	3611.25	101.642	214.954
P20592	MX2	22	10	177.707	0.0130168	0.0456426	5.19926	0.939383	E1-LPS-14DAYS-14032023	M1+E1-LPS-14DAYS-14032023	Interferon-induced GTP-binding protein Mx2 OS=Homo sapiens OX=9606 GN=MX2 PE=1 SV=1	8256.83	14501.4	23425.6	23704.7	4441.15	4623.64
P55209	NAP1L1	3	2	35.0715	0.0132068	0.0460873	12.201	0.937441	E1-LPS-14DAYS-14032023	M1-LPS-14DAYS-14032023	Nucleosome assembly protein 1-like 1 OS=Homo sapiens OX=9606 GN=NAP1L1 PE=1 SV=1	334.686	442.484	5492.43	3989.8	875.4	1849.13
P61224	RAP1B	13	2	91.3772	0.0133255	0.0462802	3.91309	0.936221	M1-LPS-14DAYS-14032023	M1+E1-LPS-14DAYS-14032023	Ras-related protein Rap-1b OS=Homo sapiens OX=9606 GN=RAP1B PE=1 SV=1	8719.87	13541.3	6873.21	7383.97	3073.45	2615.45
Q9P2T1	GMPR2	4	1	23.5703	0.0135532	0.0464021	2.48034	0.933869	M1-LPS-14DAYS-14032023	M1+E1-LPS-14DAYS-14032023	GMP reductase 2 OS=Homo sapiens OX=9606 GN=GMPR2 PE=1 SV=1	3251.19	3229.28	2397.04	2372.27	1095.52	1517.22
O95373	IPO7	6	3	31.8177	0.0136429	0.0464021	6.70196	0.932938	M1+E1-LPS-14DAYS-14032023	E1-LPS-14DAYS-14032023	Importin-7 OS=Homo sapiens OX=9606 GN=IPO7 PE=1 SV=1	1695.94	1771.38	327.43	509.653	2084.33	3525.76
O00186	STXBP3	1	1	5.7448	0.0136527	0.0464021	Infinity	0.932837	E1-LPS-14DAYS-14032023	M1+E1-LPS-14DAYS-14032023	Syntaxin-binding protein 3 OS=Homo sapiens OX=9606 GN=STXBP3 PE=1 SV=2	4.59988	0	720.29	232.097	0	0
O43175	PHGDH	13	8	87.3061	0.0136696	0.0464021	2.53621	0.932661	M1+E1-LPS-14DAYS-14032023	E1-LPS-14DAYS-14032023	D-3-phosphoglycerate dehydrogenase OS=Homo sapiens OX=9606 GN=PHGDH PE=1 SV=4	12860.6	13071.2	5729.69	7762.02	15877.8	18340
P23284	PPIB	22	17	248.835	0.0137038	0.0464021	4.56466	0.932305	E1-LPS-14DAYS-14032023	M1+E1-LPS-14DAYS-14032023	Peptidyl-prolyl cis-trans isomerase B OS=Homo sapiens OX=9606 GN=PPIB PE=1 SV=2	41783.9	32051.2	67942.6	44666.2	13665.6	11004.1
Q9H444	CHMP4B	1	1	5.7712	0.0138571	0.0464021	Infinity	0.930706	E1-LPS-14DAYS-14032023	M1-LPS-14DAYS-14032023	Charged multivesicular body protein 4b OS=Homo sapiens OX=9606 GN=CHMP4B PE=1 SV=1	0	0	308.996	35.6193	0	0
P04406	GAPDH	26	17	322.988	0.0138583	0.0464021	6.04948	0.930694	E1-LPS-14DAYS-14032023	M1-LPS-14DAYS-14032023	Glyceraldehyde-3-phosphate dehydrogenase OS=Homo sapiens OX=9606 GN=GAPDH PE=1 SV=3	50325.8	37277.9	335597	194360	119947	120306
Q9C0B2	CFAP74	5	1	31.766	0.0138696	0.0464021	40.9822	0.930576	M1-LPS-14DAYS-14032023	M1+E1-LPS-14DAYS-14032023	Cilia- and flagella-associated protein 74 OS=Homo sapiens OX=9606 GN=CFAP74 PE=2 SV=3	2134.09	774.581	1314.8	991.982	52.4625	18.5115
O95678	KRT75	6	3	51.4129	0.0140393	0.0465058	10.6939	0.928798	M1+E1-LPS-14DAYS-14032023	M1-LPS-14DAYS-14032023	Keratin_ type II cytoskeletal 75 OS=Homo sapiens OX=9606 GN=KRT75 PE=1 SV=2	714.304	1654.99	3481.52	2940.1	11943.2	13393.9
P07686	HEXB	13	6	85.4825	0.0142033	0.0465058	4.92131	0.927073	M1+E1-LPS-14DAYS-14032023	E1-LPS-14DAYS-14032023	Beta-hexosaminidase subunit beta OS=Homo sapiens OX=9606 GN=HEXB PE=1 SV=4	30631	24074.5	6324.45	10807.5	40210.5	44101
Q92974	ARHGEF2	6	2	37.2542	0.0143046	0.0465058	40.8997	0.926004	E1-LPS-14DAYS-14032023	M1+E1-LPS-14DAYS-14032023	Rho guanine nucleotide exchange factor 2 OS=Homo sapiens OX=9606 GN=ARHGEF2 PE=1 SV=4	318.926	512.108	872.323	1138.16	39.0094	10.147
Q9NQC3	RTN4	11	8	103.765	0.014403	0.0465058	5.1192	0.924964	E1-LPS-14DAYS-14032023	M1-LPS-14DAYS-14032023	Reticulon-4 OS=Homo sapiens OX=9606 GN=RTN4 PE=1 SV=2	7846.9	6744.87	48478.9	26219.3	36865.2	32537.6
P62244	RPS15A	9	5	89.8717	0.0144189	0.0465058	4.30346	0.924796	E1-LPS-14DAYS-14032023	M1+E1-LPS-14DAYS-14032023	40S ribosomal protein S15a OS=Homo sapiens OX=9606 GN=RPS15A PE=1 SV=2	5577.63	3688.95	16290.3	11761.8	3075.35	3443.14
Q9H0U4	RAB1B	8	2	79.3006	0.0144585	0.0465058	7.01298	0.924377	E1-LPS-14DAYS-14032023	M1-LPS-14DAYS-14032023	Ras-related protein Rab-1B OS=Homo sapiens OX=9606 GN=RAB1B PE=1 SV=1	1282.5	2111.77	14964.5	8839.44	2093.49	2439.08
O60762	DPM1	5	3	31.9547	0.014481	0.0465058	32.1148	0.924138	E1-LPS-14DAYS-14032023	M1+E1-LPS-14DAYS-14032023	Dolichol-phosphate mannosyltransferase subunit 1 OS=Homo sapiens OX=9606 GN=DPM1 PE=1 SV=1	226.529	463.74	4102.31	1831.52	119.139	65.6308
Q99747	NAPG	3	1	14.4003	0.0145191	0.0465058	Infinity	0.923734	E1-LPS-14DAYS-14032023	M1+E1-LPS-14DAYS-14032023	Gamma-soluble NSF attachment protein OS=Homo sapiens OX=9606 GN=NAPG PE=1 SV=1	20.9372	53.3324	144.359	28.4252	0	0
P38919	EIF4A3	12	5	92.335	0.0145641	0.0465058	3.10699	0.923256	M1+E1-LPS-14DAYS-14032023	E1-LPS-14DAYS-14032023	Eukaryotic initiation factor 4A-III OS=Homo sapiens OX=9606 GN=EIF4A3 PE=1 SV=4	4176.06	6153.37	2303.54	2352.82	7734.85	6732.39
P49585	PCYT1A	3	1	16.0144	0.0146327	0.0465058	360.699	0.922527	E1-LPS-14DAYS-14032023	M1-LPS-14DAYS-14032023	Choline-phosphate cytidylyltransferase A OS=Homo sapiens OX=9606 GN=PCYT1A PE=1 SV=2	162.885	42.4768	60725	13348.9	353.255	691.68
Q8WXG1	RSAD2	3	2	19.1637	0.0146636	0.0465058	33.0005	0.9222	M1+E1-LPS-14DAYS-14032023	E1-LPS-14DAYS-14032023	Radical S-adenosyl methionine domain-containing protein 2 OS=Homo sapiens OX=9606 GN=RSAD2 PE=1 SV=1	1561.85	974.968	91.6479	23.2268	1925.4	1865.52
P61326	MAGOH	2	2	17.1801	0.0146658	0.0465058	5.1386	0.922176	E1-LPS-14DAYS-14032023	M1-LPS-14DAYS-14032023	Protein mago nashi homolog OS=Homo sapiens OX=9606 GN=MAGOH PE=1 SV=1	2008.87	1447.63	10805.6	6955.93	3499.68	2849.32
P26038	MSN	38	20	351.904	0.0151363	0.0475922	3.19891	0.917151	M1-LPS-14DAYS-14032023	M1+E1-LPS-14DAYS-14032023	Moesin OS=Homo sapiens OX=9606 GN=MSN PE=1 SV=3	24758.2	30793	12415.2	16233.5	9726.71	7638.95
P08243	ASNS	8	4	56.2154	0.0151389	0.0475922	11.2711	0.917124	M1+E1-LPS-14DAYS-14032023	M1-LPS-14DAYS-14032023	Asparagine synthetase [glutamine-hydrolyzing] OS=Homo sapiens OX=9606 GN=ASNS PE=1 SV=4	940.967	588.274	5771.3	2671.85	8805.55	8430.73
Q9Y3B8	REXO2	6	2	37.4266	0.0152436	0.0477157	3.03801	0.916	M1-LPS-14DAYS-14032023	M1+E1-LPS-14DAYS-14032023	Oligoribonuclease_ mitochondrial OS=Homo sapiens OX=9606 GN=REXO2 PE=1 SV=3	2565.51	2858.4	727.187	1119.85	947.827	837.522
P84103	SRSF3	1	1	5.9075	0.0154303	0.0477812	3.61376	0.913993	M1+E1-LPS-14DAYS-14032023	E1-LPS-14DAYS-14032023	Serine/arginine-rich splicing factor 3 OS=Homo sapiens OX=9606 GN=SRSF3 PE=1 SV=1	9134.85	6071.73	3096	2397	9406.41	10444
Q3V6T2	CCDC88A	14	8	81.1536	0.0154619	0.0477812	4.89299	0.913653	M1+E1-LPS-14DAYS-14032023	E1-LPS-14DAYS-14032023	Girdin OS=Homo sapiens OX=9606 GN=CCDC88A PE=1 SV=2	1263.56	2052.47	1166.19	1346.22	7214.27	5078.92
P19367	HK1	24	14	170.973	0.0155328	0.0477812	2.66532	0.912889	M1+E1-LPS-14DAYS-14032023	E1-LPS-14DAYS-14032023	Hexokinase-1 OS=Homo sapiens OX=9606 GN=HK1 PE=1 SV=3	9710.75	11218.3	7332.88	9400.05	19641.9	24956.7
Q9NZZ3	CHMP5	4	2	33.1569	0.0155614	0.0477812	Infinity	0.912581	E1-LPS-14DAYS-14032023	M1-LPS-14DAYS-14032023	Charged multivesicular body protein 5 OS=Homo sapiens OX=9606 GN=CHMP5 PE=1 SV=1	122.427	87.433	932.239	80.2619	0	0
O95260	ATE1	3	3	16.0946	0.0155921	0.0477812	61.2667	0.91225	E1-LPS-14DAYS-14032023	M1+E1-LPS-14DAYS-14032023	Arginyl-tRNA--protein transferase 1 OS=Homo sapiens OX=9606 GN=ATE1 PE=1 SV=2	2523.85	627.406	7804.17	4797.45	86.6477	119.037
P07996	THBS1	9	3	47.9818	0.0156622	0.0477954	23.4447	0.911493	E1-LPS-14DAYS-14032023	M1-LPS-14DAYS-14032023	Thrombospondin-1 OS=Homo sapiens OX=9606 GN=THBS1 PE=1 SV=2	44.7129	44.8378	1020	1079.49	331.721	104.712
P23193	TCEA1	1	1	5.5705	0.0157751	0.0479393	36.6598	0.910274	M1+E1-LPS-14DAYS-14032023	M1-LPS-14DAYS-14032023	Transcription elongation factor A protein 1 OS=Homo sapiens OX=9606 GN=TCEA1 PE=1 SV=2	38.1915	31.7261	223.209	840.207	1412.18	1150.99
P62714	PPP2CB	4	4	23.8727	0.0160671	0.0485204	17.0956	0.907115	M1-LPS-14DAYS-14032023	M1+E1-LPS-14DAYS-14032023	Serine/threonine-protein phosphatase 2A catalytic subunit beta isoform OS=Homo sapiens OX=9606 GN=PPP2CB PE=1 SV=1	4137.67	2670.51	446.444	1121.73	220.144	178.099
P00325	ADH1B	4	3	30.4131	0.0161783	0.0485204	174.985	0.90591	M1+E1-LPS-14DAYS-14032023	M1-LPS-14DAYS-14032023	All-trans-retinol dehydrogenase [NAD(+)] ADH1B OS=Homo sapiens OX=9606 GN=ADH1B PE=1 SV=3	10.3792	9.83805	304.345	45.6657	941.923	595.804
P04899	GNAI2	12	4	100.435	0.0162371	0.0485204	4.58893	0.905272	M1+E1-LPS-14DAYS-14032023	E1-LPS-14DAYS-14032023	Guanine nucleotide-binding protein G(i) subunit alpha-2 OS=Homo sapiens OX=9606 GN=GNAI2 PE=1 SV=3	2275.75	1998.66	1465.85	2427.83	7343.12	10524.7
Q08722	CD47	4	1	24.7753	0.0162559	0.0485204	9.1875	0.905068	M1-LPS-14DAYS-14032023	M1+E1-LPS-14DAYS-14032023	Leukocyte surface antigen CD47 OS=Homo sapiens OX=9606 GN=CD47 PE=1 SV=1	2621.69	3374.67	538.805	260.448	408.176	244.489
Q14108	SCARB2	10	6	90.9869	0.0163109	0.0485204	2.29393	0.904472	M1+E1-LPS-14DAYS-14032023	E1-LPS-14DAYS-14032023	Lysosome membrane protein 2 OS=Homo sapiens OX=9606 GN=SCARB2 PE=1 SV=2	18900.5	23619.8	20253.2	16842.5	45956.9	39137.9
P05556	ITGB1	14	10	105.502	0.01645	0.0485204	3.54479	0.90296	M1+E1-LPS-14DAYS-14032023	E1-LPS-14DAYS-14032023	Integrin beta-1 OS=Homo sapiens OX=9606 GN=ITGB1 PE=1 SV=2	5176.82	8316.49	5530.15	6202.73	22657.1	18933.6
O00487	PSMD14	5	2	34.8679	0.016475	0.0485204	4.96804	0.902689	E1-LPS-14DAYS-14032023	M1+E1-LPS-14DAYS-14032023	26S proteasome non-ATPase regulatory subunit 14 OS=Homo sapiens OX=9606 GN=PSMD14 PE=1 SV=1	6180.67	4129.02	7351.48	4609.01	1328.57	1078.92
Q07020	RPL18	7	7	45.6387	0.0165935	0.0485204	2.15312	0.901401	E1-LPS-14DAYS-14032023	M1-LPS-14DAYS-14032023	60S ribosomal protein L18 OS=Homo sapiens OX=9606 GN=RPL18 PE=1 SV=2	12366	15740.3	32936	27580.4	27652.4	31579.1
P60903	S100A10	3	2	44.9632	0.0166068	0.0485204	30.7241	0.901257	E1-LPS-14DAYS-14032023	M1+E1-LPS-14DAYS-14032023	Protein S100-A10 OS=Homo sapiens OX=9606 GN=S100A10 PE=1 SV=2	1461.06	3985.79	21576.2	10179.4	522.114	511.456
P61764	STXBP1	3	1	16.1117	0.0166316	0.0485204	93.8546	0.900986	M1+E1-LPS-14DAYS-14032023	E1-LPS-14DAYS-14032023	Syntaxin-binding protein 1 OS=Homo sapiens OX=9606 GN=STXBP1 PE=1 SV=1	710.966	2798.23	245.56	832.302	53116.5	48045.7
Q9Y678	COPG1	16	8	97.8116	0.0167697	0.0487284	2.39943	0.899484	M1+E1-LPS-14DAYS-14032023	M1-LPS-14DAYS-14032023	Coatomer subunit gamma-1 OS=Homo sapiens OX=9606 GN=COPG1 PE=1 SV=1	4910.98	5910.32	8777.38	6742.37	13472.4	12492.5
P02545	LMNA	48	36	475.848	0.0169493	0.0488791	2.4859	0.897529	M1+E1-LPS-14DAYS-14032023	M1-LPS-14DAYS-14032023	Prelamin-A/C OS=Homo sapiens OX=9606 GN=LMNA PE=1 SV=1	23005.9	31614.1	48195.3	42478.9	65766.2	70013.9
O60506	SYNCRIP	12	4	118.307	0.0169779	0.0488791	49.2241	0.897217	E1-LPS-14DAYS-14032023	M1+E1-LPS-14DAYS-14032023	Heterogeneous nuclear ribonucleoprotein Q OS=Homo sapiens OX=9606 GN=SYNCRIP PE=1 SV=2	23.9473	37.1119	2238.55	666.462	15.6457	43.3703
A6NNZ2	TUBB8B	13	4	97.5627	0.0170226	0.0488791	6.31388	0.89673	E1-LPS-14DAYS-14032023	M1+E1-LPS-14DAYS-14032023	Tubulin beta 8B OS=Homo sapiens OX=9606 GN=TUBB8B PE=1 SV=1	279.598	186.182	1258.17	731.554	138.384	176.751
P09211	GSTP1	9	7	90.8361	0.0171643	0.0490925	8.52063	0.895187	E1-LPS-14DAYS-14032023	M1-LPS-14DAYS-14032023	Glutathione S-transferase P OS=Homo sapiens OX=9606 GN=GSTP1 PE=1 SV=2	6333.36	3942.71	58265.3	29293.3	5646.8	7256.34
Q07065	CKAP4	36	21	324.787	0.0172372	0.0491086	3.13259	0.894391	M1-LPS-14DAYS-14032023	M1+E1-LPS-14DAYS-14032023	Cytoskeleton-associated protein 4 OS=Homo sapiens OX=9606 GN=CKAP4 PE=1 SV=2	53960.4	37117.4	24471.9	28827	15423.7	13650.6
P37837	TALDO1	14	10	130.087	0.0174543	0.0492425	2.91852	0.892025	M1+E1-LPS-14DAYS-14032023	E1-LPS-14DAYS-14032023	Transaldolase OS=Homo sapiens OX=9606 GN=TALDO1 PE=1 SV=2	8779.51	12602.6	6151.43	7047.41	17996.6	20524.5
Q8N283	ANKRD35	9	6	55.3888	0.017539	0.0492425	18.3953	0.891101	M1+E1-LPS-14DAYS-14032023	M1-LPS-14DAYS-14032023	Ankyrin repeat domain-containing protein 35 OS=Homo sapiens OX=9606 GN=ANKRD35 PE=2 SV=2	1264.03	446.366	17526.6	9021.11	12930.1	18533.1
P07437	TUBB	25	4	262.394	0.0175423	0.0492425	6.92941	0.891065	M1+E1-LPS-14DAYS-14032023	M1-LPS-14DAYS-14032023	Tubulin beta chain OS=Homo sapiens OX=9606 GN=TUBB PE=1 SV=2	14369.7	17755.5	43477.5	22296.8	96919	125690
O75531	BANF1	3	3	29.4071	0.0175543	0.0492425	6.73929	0.890935	E1-LPS-14DAYS-14032023	M1-LPS-14DAYS-14032023	Barrier-to-autointegration factor OS=Homo sapiens OX=9606 GN=BANF1 PE=1 SV=1	1006.47	1823.25	11172	7898.33	4902.75	6892.88
P61011	SRP54	3	2	27.2643	0.0176481	0.049316	30.9469	0.889912	E1-LPS-14DAYS-14032023	M1+E1-LPS-14DAYS-14032023	Signal recognition particle 54 kDa protein OS=Homo sapiens OX=9606 GN=SRP54 PE=1 SV=1	541.076	526.593	3197.25	913.609	68.9584	63.8774
P78318	IGBP1	2	1	10.1644	0.0178173	0.0495987	Infinity	0.888066	E1-LPS-14DAYS-14032023	M1-LPS-14DAYS-14032023	Immunoglobulin-binding protein 1 OS=Homo sapiens OX=9606 GN=IGBP1 PE=1 SV=1	0	0	43858.2	713.121	0	0
P14854	COX6B1	5	4	37.4335	0.0181101	0.0499839	2.29641	0.884873	M1+E1-LPS-14DAYS-14032023	M1-LPS-14DAYS-14032023	Cytochrome c oxidase subunit 6B1 OS=Homo sapiens OX=9606 GN=COX6B1 PE=1 SV=2	9371.96	10106.4	8316.99	11332.9	20299.5	24430.8
P20042	EIF2S2	7	5	56.7043	0.0181276	0.0499839	2.20122	0.884682	M1+E1-LPS-14DAYS-14032023	E1-LPS-14DAYS-14032023	Eukaryotic translation initiation factor 2 subunit 2 OS=Homo sapiens OX=9606 GN=EIF2S2 PE=1 SV=2	8500.21	8151.04	5085.36	3719.85	9267.46	10114.7
P22307	SCP2	9	4	50.1755	0.0181613	0.0499839	3.6457	0.884316	E1-LPS-14DAYS-14032023	M1+E1-LPS-14DAYS-14032023	Sterol carrier protein 2 OS=Homo sapiens OX=9606 GN=SCP2 PE=1 SV=2	683.403	1030.54	1538.34	1362.26	345.601	450.022
P07339	CTSD	17	12	194.888	0.018312	0.0502094	3.61844	0.882672	E1-LPS-14DAYS-14032023	M1+E1-LPS-14DAYS-14032023	Cathepsin D OS=Homo sapiens OX=9606 GN=CTSD PE=1 SV=1	67614.6	51757.8	185327	123736	39380.1	46033.2
Q99873	PRMT1	3	2	15.5323	0.0189412	0.0516901	5.44345	0.875821	E1-LPS-14DAYS-14032023	M1-LPS-14DAYS-14032023	Protein arginine N-methyltransferase 1 OS=Homo sapiens OX=9606 GN=PRMT1 PE=1 SV=3	182.121	107.226	651.275	923.772	236.3	299.317
Q7Z4H8	POGLUT3	2	2	19.4343	0.0189938	0.0516901	188.713	0.875249	E1-LPS-14DAYS-14032023	M1+E1-LPS-14DAYS-14032023	Protein O-glucosyltransferase 3 OS=Homo sapiens OX=9606 GN=POGLUT3 PE=1 SV=2	17.5349	17.733	405.742	143.742	2.91174	0
P42224	STAT1	30	21	245.338	0.0191522	0.0517584	10.427	0.873528	M1+E1-LPS-14DAYS-14032023	M1-LPS-14DAYS-14032023	Signal transducer and activator of transcription 1-alpha/beta OS=Homo sapiens OX=9606 GN=STAT1 PE=1 SV=2	4537.21	1896.17	18392.3	12153.8	31420.8	35659.9
Q9P2E9	RRBP1	14	12	82.436	0.0191608	0.0517584	6.73107	0.873434	M1+E1-LPS-14DAYS-14032023	E1-LPS-14DAYS-14032023	Ribosome-binding protein 1 OS=Homo sapiens OX=9606 GN=RRBP1 PE=1 SV=5	2255.32	2778.16	814.348	1668.2	7453.73	9256.49
P36551	CPOX	3	2	16.9809	0.019782	0.053232	10.2781	0.866698	M1-LPS-14DAYS-14032023	M1+E1-LPS-14DAYS-14032023	Oxygen-dependent coproporphyrinogen-III oxidase_ mitochondrial OS=Homo sapiens OX=9606 GN=CPOX PE=1 SV=3	6225.97	11339.4	3711.36	1880.82	879.874	829.137
P62879	GNB2	5	2	29.141	0.0200102	0.053232	50.8387	0.86423	M1+E1-LPS-14DAYS-14032023	E1-LPS-14DAYS-14032023	Guanine nucleotide-binding protein G(I)/G(S)/G(T) subunit beta-2 OS=Homo sapiens OX=9606 GN=GNB2 PE=1 SV=3	652.58	937.774	27.017	123.424	4938.8	2709.45
P61158	ACTR3	10	8	69.0544	0.0200557	0.053232	10.5455	0.86374	E1-LPS-14DAYS-14032023	M1-LPS-14DAYS-14032023	Actin-related protein 3 OS=Homo sapiens OX=9606 GN=ACTR3 PE=1 SV=3	826.194	1370.31	12840.8	10322.5	1316.73	2983.53
P62834	RAP1A	7	1	52.6647	0.0201957	0.053232	4.46376	0.862229	M1-LPS-14DAYS-14032023	M1+E1-LPS-14DAYS-14032023	Ras-related protein Rap-1A OS=Homo sapiens OX=9606 GN=RAP1A PE=1 SV=1	248.251	406.998	139.352	178.109	80.9154	65.8778
P02768	ALB	9	2	83.9313	0.0202564	0.053232	5.4039	0.861574	M1+E1-LPS-14DAYS-14032023	M1-LPS-14DAYS-14032023	Albumin OS=Homo sapiens OX=9606 GN=ALB PE=1 SV=2	610.523	1001.49	1159.31	1677.7	3668.81	5042.34
P24534	EEF1B2	10	7	79.5878	0.0203278	0.053232	10.6082	0.860804	E1-LPS-14DAYS-14032023	M1-LPS-14DAYS-14032023	Elongation factor 1-beta OS=Homo sapiens OX=9606 GN=EEF1B2 PE=1 SV=3	2458.96	1333.9	26607.8	13627.7	8402.02	12077.1
O43615	TIMM44	2	1	11.0554	0.0203305	0.053232	3.08076	0.860775	E1-LPS-14DAYS-14032023	M1+E1-LPS-14DAYS-14032023	Mitochondrial import inner membrane translocase subunit TIM44 OS=Homo sapiens OX=9606 GN=TIMM44 PE=1 SV=2	9201.73	5791.74	9507.6	8351.04	2907.23	2889.6
P51571	SSR4	3	2	21.272	0.0204275	0.053232	23.1231	0.85973	M1-LPS-14DAYS-14032023	M1+E1-LPS-14DAYS-14032023	Translocon-associated protein subunit delta OS=Homo sapiens OX=9606 GN=SSR4 PE=1 SV=1	7352.32	2570.76	2849.82	4059.84	130.902	298.239
P04843	RPN1	16	10	105.341	0.0204719	0.053232	21.0094	0.859252	E1-LPS-14DAYS-14032023	M1+E1-LPS-14DAYS-14032023	Dolichyl-diphosphooligosaccharide--protein glycosyltransferase subunit 1 OS=Homo sapiens OX=9606 GN=RPN1 PE=1 SV=1	13550.3	7088.86	55339.3	30983.6	1191.6	2917.17
Q8IY81	FTSJ3	2	1	10.8647	0.0205092	0.053232	317.213	0.858851	M1-LPS-14DAYS-14032023	M1+E1-LPS-14DAYS-14032023	pre-rRNA 2'-O-ribose RNA methyltransferase FTSJ3 OS=Homo sapiens OX=9606 GN=FTSJ3 PE=1 SV=2	396.039	58.7573	83.7806	67.004	0	1.43372
Q9BV86	NTMT1	2	1	11.1379	0.0207663	0.0536138	Infinity	0.856088	E1-LPS-14DAYS-14032023	M1-LPS-14DAYS-14032023	N-terminal Xaa-Pro-Lys N-methyltransferase 1 OS=Homo sapiens OX=9606 GN=NTMT1 PE=1 SV=3	0	0	19605.7	12310	445.187	6.90129
Q10567	AP1B1	13	1	78.2376	0.0208033	0.0536138	4.99858	0.855691	E1-LPS-14DAYS-14032023	M1-LPS-14DAYS-14032023	AP-1 complex subunit beta-1 OS=Homo sapiens OX=9606 GN=AP1B1 PE=1 SV=3	53.3729	82.3584	279.999	398.464	204.433	144.612
P52566	ARHGDIB	2	2	17.9923	0.0210399	0.0540325	10.3048	0.853156	M1-LPS-14DAYS-14032023	M1+E1-LPS-14DAYS-14032023	Rho GDP-dissociation inhibitor 2 OS=Homo sapiens OX=9606 GN=ARHGDIB PE=1 SV=3	2787.69	2305.68	2073.9	1436.37	359.851	134.422
Q9HBL7	PLGRKT	3	2	18.0474	0.0212954	0.0544969	8.23398	0.850423	M1-LPS-14DAYS-14032023	M1+E1-LPS-14DAYS-14032023	Plasminogen receptor (KT) OS=Homo sapiens OX=9606 GN=PLGRKT PE=1 SV=1	1121.17	2395	1173.9	1538.76	262.088	164.944
P42704	LRPPRC	42	25	263.961	0.0214238	0.0546336	2.1657	0.849054	M1+E1-LPS-14DAYS-14032023	E1-LPS-14DAYS-14032023	Leucine-rich PPR motif-containing protein_ mitochondrial OS=Homo sapiens OX=9606 GN=LRPPRC PE=1 SV=3	11044.5	12576	8255.16	10324.6	18167.6	22070.4
O00299	CLIC1	10	9	87.2046	0.0216693	0.0549558	15.1502	0.84644	E1-LPS-14DAYS-14032023	M1-LPS-14DAYS-14032023	Chloride intracellular channel protein 1 OS=Homo sapiens OX=9606 GN=CLIC1 PE=1 SV=4	757.749	2404.22	29167.2	18737.4	20931.1	14573.6
P13804	ETFA	9	6	72.7729	0.0217008	0.0549558	4.28946	0.846106	E1-LPS-14DAYS-14032023	M1-LPS-14DAYS-14032023	Electron transfer flavoprotein subunit alpha_ mitochondrial OS=Homo sapiens OX=9606 GN=ETFA PE=1 SV=1	4172.04	3346.47	20421.5	11828.9	5586.93	6205.08
P11310	ACADM	4	3	21.3806	0.0221734	0.0557911	3.96684	0.841097	M1+E1-LPS-14DAYS-14032023	E1-LPS-14DAYS-14032023	Medium-chain specific acyl-CoA dehydrogenase_ mitochondrial OS=Homo sapiens OX=9606 GN=ACADM PE=1 SV=1	1305.78	2117.22	1338.06	1384.05	6381.91	4416.22
Q9Y2R4	DDX52	6	2	34.2593	0.0222377	0.0557911	9.59952	0.840417	E1-LPS-14DAYS-14032023	M1+E1-LPS-14DAYS-14032023	Probable ATP-dependent RNA helicase DDX52 OS=Homo sapiens OX=9606 GN=DDX52 PE=1 SV=4	210.894	190.222	583.424	238.817	38.0441	47.6103
Q8N163	CCAR2	7	2	39.0961	0.0222601	0.0557911	1047.68	0.840181	E1-LPS-14DAYS-14032023	M1-LPS-14DAYS-14032023	Cell cycle and apoptosis regulator protein 2 OS=Homo sapiens OX=9606 GN=CCAR2 PE=1 SV=2	14.2218	0	9252.51	5647.38	20.013	10.0898
P39023	RPL3	23	19	182.197	0.0225191	0.0562468	4.82611	0.837452	E1-LPS-14DAYS-14032023	M1+E1-LPS-14DAYS-14032023	60S ribosomal protein L3 OS=Homo sapiens OX=9606 GN=RPL3 PE=1 SV=2	3990.93	5797.45	6879.18	11540.3	2006.95	1809.68
P36776	LONP1	21	14	145.674	0.0227855	0.0567181	21.4262	0.834653	M1+E1-LPS-14DAYS-14032023	M1-LPS-14DAYS-14032023	Lon protease homolog_ mitochondrial OS=Homo sapiens OX=9606 GN=LONP1 PE=1 SV=2	281.743	383.493	5756.51	3999.2	3149.28	11104.2
Q9NX24	NHP2	3	3	17.6185	0.0229434	0.0569169	14.2505	0.833	M1+E1-LPS-14DAYS-14032023	M1-LPS-14DAYS-14032023	H/ACA ribonucleoprotein complex subunit 2 OS=Homo sapiens OX=9606 GN=NHP2 PE=1 SV=1	167.698	441.182	971.588	494.252	4434.84	4242
P08473	MME	10	7	57.8003	0.0230548	0.0569598	6.81582	0.831835	E1-LPS-14DAYS-14032023	M1+E1-LPS-14DAYS-14032023	Neprilysin OS=Homo sapiens OX=9606 GN=MME PE=1 SV=2	5194.68	4614.98	7668	3350.39	689.693	926.898
P06576	ATP5F1B	21	15	255.573	0.0231169	0.0569598	6.84751	0.831187	M1+E1-LPS-14DAYS-14032023	M1-LPS-14DAYS-14032023	ATP synthase subunit beta_ mitochondrial OS=Homo sapiens OX=9606 GN=ATP5F1B PE=1 SV=3	9046.03	15914.8	103470	51788.7	76826.7	94092.7
P19012	KRT15	1	1	5.4754	0.0234802	0.0570556	841.687	0.827405	E1-LPS-14DAYS-14032023	M1-LPS-14DAYS-14032023	Keratin_ type I cytoskeletal 15 OS=Homo sapiens OX=9606 GN=KRT15 PE=1 SV=3	5.35097	0	758.444	3745.4	16.0514	33.4381
Q9UL42	PNMA2	3	2	16.7196	0.023499	0.0570556	5.84014	0.82721	M1-LPS-14DAYS-14032023	M1+E1-LPS-14DAYS-14032023	Paraneoplastic antigen Ma2 OS=Homo sapiens OX=9606 GN=PNMA2 PE=1 SV=2	20921.9	11859.4	14345.3	9475.13	2316.6	3296.52
Q8NA19	L3MBTL4	1	1	5.5152	0.0236548	0.0570556	Infinity	0.825595	M1-LPS-14DAYS-14032023	E1-LPS-14DAYS-14032023	Lethal(3)malignant brain tumor-like protein 4 OS=Homo sapiens OX=9606 GN=L3MBTL4 PE=1 SV=2	876.504	9740.86	0	0	11.0136	0
Q2WGJ9	FER1L6	6	2	43.6279	0.0237908	0.0570556	65.3607	0.824188	E1-LPS-14DAYS-14032023	M1+E1-LPS-14DAYS-14032023	Fer-1-like protein 6 OS=Homo sapiens OX=9606 GN=FER1L6 PE=2 SV=2	78.5287	86.0989	148.753	110.46	0.00146466	3.96442
P51572	BCAP31	7	3	51.34	0.0238411	0.0570556	2.14857	0.823668	M1-LPS-14DAYS-14032023	E1-LPS-14DAYS-14032023	B-cell receptor-associated protein 31 OS=Homo sapiens OX=9606 GN=BCAP31 PE=1 SV=3	9379.85	11638.3	4707.23	5075.16	7488.41	5946.21
P04040	CAT	7	3	40.518	0.0238965	0.0570556	2.805	0.823096	M1-LPS-14DAYS-14032023	E1-LPS-14DAYS-14032023	Catalase OS=Homo sapiens OX=9606 GN=CAT PE=1 SV=3	1623.74	1896.06	509.173	745.657	1002.42	837.15
Q08211	DHX9	17	11	91.9512	0.0239597	0.0570556	5.96808	0.822444	M1+E1-LPS-14DAYS-14032023	E1-LPS-14DAYS-14032023	ATP-dependent RNA helicase A OS=Homo sapiens OX=9606 GN=DHX9 PE=1 SV=4	2984.79	4104.64	924.697	1894.78	8143.12	8683.73
P26885	FKBP2	3	1	19.7049	0.0240163	0.0570556	Infinity	0.82186	M1-LPS-14DAYS-14032023	M1+E1-LPS-14DAYS-14032023	Peptidyl-prolyl cis-trans isomerase FKBP2 OS=Homo sapiens OX=9606 GN=FKBP2 PE=1 SV=2	96.6237	920.814	532.167	69.0331	0	0
P61204	ARF3	7	3	78.9679	0.0243152	0.0575744	10.0598	0.818789	E1-LPS-14DAYS-14032023	M1+E1-LPS-14DAYS-14032023	ADP-ribosylation factor 3 OS=Homo sapiens OX=9606 GN=ARF3 PE=1 SV=2	5398.53	4285.03	23431.6	18262.7	1126.71	3017.92
P43307	SSR1	3	3	20.374	0.0244655	0.0575744	16.7995	0.817249	E1-LPS-14DAYS-14032023	M1-LPS-14DAYS-14032023	Translocon-associated protein subunit alpha OS=Homo sapiens OX=9606 GN=SSR1 PE=1 SV=3	175.764	114.672	3088.3	1790.9	1420.99	520.139
P27635	RPL10	9	8	68.04	0.0244913	0.0575744	13.7144	0.816986	E1-LPS-14DAYS-14032023	M1+E1-LPS-14DAYS-14032023	60S ribosomal protein L10 OS=Homo sapiens OX=9606 GN=RPL10 PE=1 SV=5	8748.59	5024.65	14882.1	5319.84	730.645	742.402
Q08380	LGALS3BP	15	9	99.1341	0.0246155	0.0575744	10.1262	0.815717	E1-LPS-14DAYS-14032023	M1+E1-LPS-14DAYS-14032023	Galectin-3-binding protein OS=Homo sapiens OX=9606 GN=LGALS3BP PE=1 SV=1	3449.99	4088.92	10294.2	7046.12	1241.24	471.177
Q8NFU5	IPMK	1	1	5.0097	0.0246294	0.0575744	6.52908	0.815575	M1-LPS-14DAYS-14032023	M1+E1-LPS-14DAYS-14032023	Inositol polyphosphate multikinase OS=Homo sapiens OX=9606 GN=IPMK PE=1 SV=1	9218.27	8219.76	4755.39	10927.7	1537.52	1133.31
P07305	H1-0	6	3	62.8674	0.0250028	0.0582453	3.81377	0.811776	M1-LPS-14DAYS-14032023	M1+E1-LPS-14DAYS-14032023	Histone H1.0 OS=Homo sapiens OX=9606 GN=H1-0 PE=1 SV=3	5243.45	6730.76	5960.75	5924.04	1081.72	2058.01
Q04760	GLO1	2	1	13.7289	0.0250927	0.0582453	11.1494	0.810865	E1-LPS-14DAYS-14032023	M1+E1-LPS-14DAYS-14032023	Lactoylglutathione lyase OS=Homo sapiens OX=9606 GN=GLO1 PE=1 SV=4	3236.71	1661.17	7607.25	3478.31	505.191	489.081
P63220	RPS21	4	3	34.2771	0.025156	0.0582453	3.05541	0.810225	M1+E1-LPS-14DAYS-14032023	E1-LPS-14DAYS-14032023	40S ribosomal protein S21 OS=Homo sapiens OX=9606 GN=RPS21 PE=1 SV=1	7099.52	8871.87	2291.6	3293.11	9976.6	7087.01
P16401	H1-5	8	5	83.4842	0.0255429	0.058954	2.43028	0.806323	M1-LPS-14DAYS-14032023	M1+E1-LPS-14DAYS-14032023	Histone H1.5 OS=Homo sapiens OX=9606 GN=H1-5 PE=1 SV=3	65110.5	58857.7	62970.9	42501.4	24886.9	26123.1
P50454	SERPINH1	19	12	167.261	0.0258651	0.0595093	3.63639	0.803093	E1-LPS-14DAYS-14032023	M1-LPS-14DAYS-14032023	Serpin H1 OS=Homo sapiens OX=9606 GN=SERPINH1 PE=1 SV=2	9977.63	10588.1	48220.2	26564.7	11429.4	11957.9
Q07955	SRSF1	11	6	58.9674	0.0259717	0.0595522	13.3847	0.802028	M1-LPS-14DAYS-14032023	E1-LPS-14DAYS-14032023	Serine/arginine-rich splicing factor 1 OS=Homo sapiens OX=9606 GN=SRSF1 PE=1 SV=2	6088.1	7028.69	749.518	230.468	2447.69	1888.97
O75891	ALDH1L1	15	5	93.538	0.026047	0.0595522	13.6947	0.801277	M1-LPS-14DAYS-14032023	M1+E1-LPS-14DAYS-14032023	Cytosolic 10-formyltetrahydrofolate dehydrogenase OS=Homo sapiens OX=9606 GN=ALDH1L1 PE=1 SV=2	2061.79	1205.03	1511.33	922.019	59.9398	178.607
P10768	ESD	8	6	59.8032	0.0262415	0.0598023	8.36351	0.799342	E1-LPS-14DAYS-14032023	M1-LPS-14DAYS-14032023	S-formylglutathione hydrolase OS=Homo sapiens OX=9606 GN=ESD PE=1 SV=2	596.216	460.642	4812.25	4026.78	1733.66	4410.31
P83731	RPL24	2	1	23.096	0.0267322	0.0603619	6.52628	0.794489	E1-LPS-14DAYS-14032023	M1+E1-LPS-14DAYS-14032023	60S ribosomal protein L24 OS=Homo sapiens OX=9606 GN=RPL24 PE=1 SV=1	3780.06	1791.4	18160.1	12642.7	2857.45	1862.37
Q14697	GANAB	32	29	304.219	0.0271542	0.0611254	2.56468	0.79035	M1+E1-LPS-14DAYS-14032023	M1-LPS-14DAYS-14032023	Neutral alpha-glucosidase AB OS=Homo sapiens OX=9606 GN=GANAB PE=1 SV=3	17543.3	17271.6	49084.2	36223.4	36835.1	52454
P19878	NCF2	3	2	15.4757	0.0273435	0.0611991	4.26557	0.788503	M1-LPS-14DAYS-14032023	M1+E1-LPS-14DAYS-14032023	Neutrophil cytosol factor 2 OS=Homo sapiens OX=9606 GN=NCF2 PE=1 SV=2	3048.38	2609	2388.94	1371.54	775.292	550.998
P27824	CANX	29	17	249.63	0.0274548	0.0611991	2.82951	0.78742	E1-LPS-14DAYS-14032023	M1+E1-LPS-14DAYS-14032023	Calnexin OS=Homo sapiens OX=9606 GN=CANX PE=1 SV=2	29555.4	23090.9	50971.6	34687.6	15005.1	15268.4
P09972	ALDOC	4	1	35.018	0.0274807	0.0611991	45.625	0.787168	M1-LPS-14DAYS-14032023	M1+E1-LPS-14DAYS-14032023	Fructose-bisphosphate aldolase C OS=Homo sapiens OX=9606 GN=ALDOC PE=1 SV=2	21831.6	15356.9	17972	9228.37	100.846	714.244
P19525	EIF2AK2	12	7	72.5234	0.0276765	0.0611991	4.59247	0.78527	M1+E1-LPS-14DAYS-14032023	M1-LPS-14DAYS-14032023	Interferon-induced_ double-stranded RNA-activated protein kinase OS=Homo sapiens OX=9606 GN=EIF2AK2 PE=1 SV=2	1256.12	1245.88	5734	3332.38	4409.17	7081.19
Q96CS3	FAF2	2	2	9.8669	0.0277018	0.0611991	82.0759	0.785025	M1-LPS-14DAYS-14032023	M1+E1-LPS-14DAYS-14032023	FAS-associated factor 2 OS=Homo sapiens OX=9606 GN=FAF2 PE=1 SV=2	2863.5	1189.57	104.672	524.916	16.3947	32.9873
Q8IXT1	DDIAS	5	3	26.9348	0.0277922	0.0611991	331.72	0.784151	E1-LPS-14DAYS-14032023	M1-LPS-14DAYS-14032023	DNA damage-induced apoptosis suppressor protein OS=Homo sapiens OX=9606 GN=DDIAS PE=2 SV=2	11.2036	0	2649.18	1067.29	1281.57	775.62
P50914	RPL14	4	3	43.2076	0.0278849	0.0611991	2.45165	0.783256	M1+E1-LPS-14DAYS-14032023	E1-LPS-14DAYS-14032023	60S ribosomal protein L14 OS=Homo sapiens OX=9606 GN=RPL14 PE=1 SV=4	4713.4	5596.03	2530.8	2843.96	5429.34	7747.65
Q9Y3C6	PPIL1	1	1	5.8057	0.0279579	0.0611991	18.8497	0.782553	M1-LPS-14DAYS-14032023	M1+E1-LPS-14DAYS-14032023	Peptidyl-prolyl cis-trans isomerase-like 1 OS=Homo sapiens OX=9606 GN=PPIL1 PE=1 SV=1	1437.71	1895.77	374.725	150.447	129.713	47.1315
B4DH59	NBPF26	2	1	11.1328	0.0280328	0.0611991	3.42562	0.781832	M1+E1-LPS-14DAYS-14032023	E1-LPS-14DAYS-14032023	Neuroblastoma breakpoint family member 26 OS=Homo sapiens OX=9606 GN=NBPF26 PE=5 SV=1	4596.08	7954.28	4633.21	5618.58	18945.8	16173
P04844	RPN2	12	8	84.5454	0.0280554	0.0611991	4.85138	0.781615	M1+E1-LPS-14DAYS-14032023	M1-LPS-14DAYS-14032023	Dolichyl-diphosphooligosaccharide--protein glycosyltransferase subunit 2 OS=Homo sapiens OX=9606 GN=RPN2 PE=1 SV=3	1268.37	1877.49	8570.03	4476.09	6904.93	8356.83
Q58FF3	HSP90B2P	13	1	143.769	0.0281393	0.0611991	26.0586	0.780809	E1-LPS-14DAYS-14032023	M1+E1-LPS-14DAYS-14032023	Putative endoplasmin-like protein OS=Homo sapiens OX=9606 GN=HSP90B2P PE=5 SV=1	850.846	853.119	9022.11	4697.73	102.521	423.979
O00264	PGRMC1	3	1	27.4541	0.0281938	0.0611991	2.8082	0.780286	E1-LPS-14DAYS-14032023	M1+E1-LPS-14DAYS-14032023	Membrane-associated progesterone receptor component 1 OS=Homo sapiens OX=9606 GN=PGRMC1 PE=1 SV=3	2160.01	2596.03	2941.71	2120.16	1066.2	736.335
P67812	SEC11A	3	3	20.5006	0.0288551	0.0618666	16.3581	0.773986	E1-LPS-14DAYS-14032023	M1-LPS-14DAYS-14032023	Signal peptidase complex catalytic subunit SEC11A OS=Homo sapiens OX=9606 GN=SEC11A PE=1 SV=1	174.679	76.4643	2918.92	1189.3	425.047	293.4
P49448	GLUD2	20	4	148.676	0.0288884	0.0618666	4.75759	0.773671	M1+E1-LPS-14DAYS-14032023	E1-LPS-14DAYS-14032023	Glutamate dehydrogenase 2_ mitochondrial OS=Homo sapiens OX=9606 GN=GLUD2 PE=1 SV=2	5559.6	8713.23	2312.35	4043.81	16063	14177
P11021	HSPA5	48	32	615.044	0.0289395	0.0618666	2.47784	0.773188	M1-LPS-14DAYS-14032023	M1+E1-LPS-14DAYS-14032023	Endoplasmic reticulum chaperone BiP OS=Homo sapiens OX=9606 GN=HSPA5 PE=1 SV=2	341407	262802	268460	219495	138988	104857
Q15075	EEA1	11	5	58.193	0.0289502	0.0618666	10.7373	0.773087	E1-LPS-14DAYS-14032023	M1+E1-LPS-14DAYS-14032023	Early endosome antigen 1 OS=Homo sapiens OX=9606 GN=EEA1 PE=1 SV=2	1930.46	1559.66	1958.84	2280.81	86.3061	308.547
P16989	YBX3	7	3	71.9407	0.0290103	0.0418666	29.5191	0.772519	M1-LPS-14DAYS-14032023	M1+E1-LPS-14DAYS-14032023	Y-box-binding protein 3 OS=Homo sapiens OX=9606 GN=YBX3 PE=1 SV=4	2079.44	1916.41	192.069	154.786	20.76	14.6047
P62258	YWHAE	20	14	231.442	0.029176	0.0620385	2.42679	0.770957	E1-LPS-14DAYS-14032023	M1+E1-LPS-14DAYS-14032023	14-3-3 protein epsilon OS=Homo sapiens OX=9606 GN=YWHAE PE=1 SV=1	36145.1	30410.2	73105.8	52816.2	23495.6	28392.8
P61457	PCBD1	2	1	10.7876	0.0294083	0.0623508	14.3385	0.768776	E1-LPS-14DAYS-14032023	M1+E1-LPS-14DAYS-14032023	Pterin-4-alpha-carbinolamine dehydratase OS=Homo sapiens OX=9606 GN=PCBD1 PE=1 SV=2	103.049	69.4487	636.33	281.786	19.3417	44.6898
Q02127	DHODH	2	2	10.7771	0.0297538	0.0625482	28.7518	0.765551	E1-LPS-14DAYS-14032023	M1+E1-LPS-14DAYS-14032023	Dihydroorotate dehydrogenase (quinone)_ mitochondrial OS=Homo sapiens OX=9606 GN=DHODH PE=1 SV=3	2731.97	4241.74	11643.8	5070.43	114.622	466.707
P56134	ATP5MF	2	1	13.3579	0.0299762	0.0628243	1553.58	0.763486	E1-LPS-14DAYS-14032023	M1+E1-LPS-14DAYS-14032023	ATP synthase subunit f_ mitochondrial OS=Homo sapiens OX=9606 GN=ATP5MF PE=1 SV=3	14.5056	77.967	17856.7	10926.7	0	18.5272
Q9NZI8	IGF2BP1	9	2	52.7964	0.0301235	0.0629521	5.14573	0.762123	E1-LPS-14DAYS-14032023	M1-LPS-14DAYS-14032023	Insulin-like growth factor 2 mRNA-binding protein 1 OS=Homo sapiens OX=9606 GN=IGF2BP1 PE=1 SV=2	1040.92	1053.73	3424.61	7353.91	985.407	1313.25
P08729	KRT7	10	2	94.5299	0.0302162	0.0629655	14.3627	0.761267	M1+E1-LPS-14DAYS-14032023	E1-LPS-14DAYS-14032023	Keratin_ type II cytoskeletal 7 OS=Homo sapiens OX=9606 GN=KRT7 PE=1 SV=5	539.144	1945.51	643.916	995.924	10442.9	13109.7
P51530	DNA2	10	3	55.2068	0.0308069	0.0638369	2.65623	0.755852	E1-LPS-14DAYS-14032023	M1+E1-LPS-14DAYS-14032023	DNA replication ATP-dependent helicase/nuclease DNA2 OS=Homo sapiens OX=9606 GN=DNA2 PE=1 SV=3	6641.38	5943.36	8844.99	5536.77	2795.49	2618.85
Q9NXF1	TEX10	3	1	17.5296	0.0308255	0.0638369	508.382	0.755683	M1+E1-LPS-14DAYS-14032023	E1-LPS-14DAYS-14032023	Testis-expressed protein 10 OS=Homo sapiens OX=9606 GN=TEX10 PE=1 SV=2	31.1735	151.441	0	8.38523	2341.53	1921.37
P07900	HSP90AA1	40	11	407.563	0.030897	0.0638369	6.51333	0.755032	M1-LPS-14DAYS-14032023	M1+E1-LPS-14DAYS-14032023	Heat shock protein HSP 90-alpha OS=Homo sapiens OX=9606 GN=HSP90AA1 PE=1 SV=5	47952.2	32640	21942.6	15358.3	4006.31	8367.11
P26022	PTX3	17	11	152.669	0.0310698	0.0638928	40.3315	0.753462	E1-LPS-14DAYS-14032023	M1-LPS-14DAYS-14032023	Pentraxin-related protein PTX3 OS=Homo sapiens OX=9606 GN=PTX3 PE=1 SV=3	10324	7374.14	455898	257896	103553	21134.2
Q9NZ45	CISD1	1	1	7.024	0.0310993	0.0638928	3.57756	0.753196	M1+E1-LPS-14DAYS-14032023	M1-LPS-14DAYS-14032023	CDGSH iron-sulfur domain-containing protein 1 OS=Homo sapiens OX=9606 GN=CISD1 PE=1 SV=1	1215.69	650.814	2105.37	2001.9	3345.53	3332
P22234	PAICS	10	4	55.8845	0.0312972	0.064119	52.5709	0.751405	E1-LPS-14DAYS-14032023	M1+E1-LPS-14DAYS-14032023	Bifunctional phosphoribosylaminoimidazole carboxylase/phosphoribosylaminoimidazole succinocarboxamide synthetase OS=Homo sapiens OX=9606 GN=PAICS PE=1 SV=3	85.0468	169.092	2982.96	602.471	37.8382	30.3637
P61769	B2M	6	4	56.1687	0.0314584	0.0642058	9.64917	0.749953	E1-LPS-14DAYS-14032023	M1-LPS-14DAYS-14032023	Beta-2-microglobulin OS=Homo sapiens OX=9606 GN=B2M PE=1 SV=1	355.958	1249.32	7361.3	8128.32	921.444	844.243
Q13541	EIF4EBP1	2	2	13.1354	0.0315157	0.0642058	365.161	0.749438	E1-LPS-14DAYS-14032023	M1-LPS-14DAYS-14032023	Eukaryotic translation initiation factor 4E-binding protein 1 OS=Homo sapiens OX=9606 GN=EIF4EBP1 PE=1 SV=3	1.58084	33.1291	9613.55	3061.13	760.442	674.643
Q9Y3Z3	SAMHD1	15	9	91.3536	0.0316163	0.0642313	2.73777	0.748535	M1-LPS-14DAYS-14032023	E1-LPS-14DAYS-14032023	Deoxynucleoside triphosphate triphosphohydrolase SAMHD1 OS=Homo sapiens OX=9606 GN=SAMHD1 PE=1 SV=2	18479.3	19929.4	5436.57	8592.6	10666.7	9002.49
Q96AY3	FKBP10	13	10	73.7209	0.0322465	0.0653297	8.82786	0.742919	E1-LPS-14DAYS-14032023	M1+E1-LPS-14DAYS-14032023	Peptidyl-prolyl cis-trans isomerase FKBP10 OS=Homo sapiens OX=9606 GN=FKBP10 PE=1 SV=1	3287.58	4907.93	14283.6	5827.1	1237.26	1040.83
P62333	PSMC6	7	5	54.6568	0.0325337	0.0653827	83.3336	0.740384	E1-LPS-14DAYS-14032023	M1-LPS-14DAYS-14032023	26S proteasome regulatory subunit 10B OS=Homo sapiens OX=9606 GN=PSMC6 PE=1 SV=1	21.2456	48.3847	4507.88	1294.66	8.81372	62.8961
Q8N4C6	NIN	8	2	48.6017	0.0326201	0.0653827	5.33214	0.739624	M1-LPS-14DAYS-14032023	E1-LPS-14DAYS-14032023	Ninein OS=Homo sapiens OX=9606 GN=NIN PE=1 SV=4	1367.43	798.211	225.721	180.429	317.211	165.795
Q9Y4L1	HYOU1	36	21	344.52	0.0328095	0.0653827	3.27298	0.737963	E1-LPS-14DAYS-14032023	M1+E1-LPS-14DAYS-14032023	Hypoxia up-regulated protein 1 OS=Homo sapiens OX=9606 GN=HYOU1 PE=1 SV=1	20195	14041.8	31238.5	48152.3	11542.5	12713.9
Q13325	IFIT5	4	1	23.3977	0.0328262	0.0653827	3.68072	0.737817	E1-LPS-14DAYS-14032023	M1+E1-LPS-14DAYS-14032023	Interferon-induced protein with tetratricopeptide repeats 5 OS=Homo sapiens OX=9606 GN=IFIT5 PE=1 SV=1	1419.4	1608.7	3005.73	3788.55	659.12	1186.79
P60866	RPS20	4	2	57.4258	0.0328871	0.0653827	2.11766	0.737284	E1-LPS-14DAYS-14032023	M1+E1-LPS-14DAYS-14032023	40S ribosomal protein S20 OS=Homo sapiens OX=9606 GN=RPS20 PE=1 SV=1	11838	9643.5	23480.6	17169.7	9235.5	9960.39
O43707	ACTN4	48	24	452.755	0.0329002	0.0653827	4.23826	0.73717	E1-LPS-14DAYS-14032023	M1+E1-LPS-14DAYS-14032023	Alpha-actinin-4 OS=Homo sapiens OX=9606 GN=ACTN4 PE=1 SV=2	7725.15	12193.8	37312.6	22671.3	7868.66	6284.29
P54578	USP14	4	4	33.5392	0.0331629	0.0657256	10.913	0.734881	M1-LPS-14DAYS-14032023	M1+E1-LPS-14DAYS-14032023	Ubiquitin carboxyl-terminal hydrolase 14 OS=Homo sapiens OX=9606 GN=USP14 PE=1 SV=3	2458.9	3451.9	1932.81	847.968	373.9	167.729
O43290	SART1	5	1	33.9577	0.0339142	0.0669234	689.367	0.728401	M1+E1-LPS-14DAYS-14032023	M1-LPS-14DAYS-14032023	U4/U6.U5 tri-snRNP-associated protein 1 OS=Homo sapiens OX=9606 GN=SART1 PE=1 SV=1	17.3864	0	398.609	806.773	3437.77	8547.82
Q06210	GFPT1	12	7	96.6751	0.0339508	0.0669234	5.82835	0.728089	E1-LPS-14DAYS-14032023	M1+E1-LPS-14DAYS-14032023	Glutamine--fructose-6-phosphate aminotransferase [isomerizing] 1 OS=Homo sapiens OX=9606 GN=GFPT1 PE=1 SV=3	4917.63	3423.56	5309.53	5063.3	510.079	1269.64
P17980	PSMC3	14	8	114.389	0.0341213	0.0670783	8.01678	0.726633	M1-LPS-14DAYS-14032023	M1+E1-LPS-14DAYS-14032023	26S proteasome regulatory subunit 6A OS=Homo sapiens OX=9606 GN=PSMC3 PE=1 SV=3	9484.4	6910.89	6433.28	4084.54	1482.58	562.539
P07954	FH	10	5	60.1125	0.0342653	0.0671803	15.4324	0.725408	E1-LPS-14DAYS-14032023	M1+E1-LPS-14DAYS-14032023	Fumarate hydratase_ mitochondrial OS=Homo sapiens OX=9606 GN=FH PE=1 SV=3	2749.02	3056.67	3336.79	10615.7	588.029	316.073
Q70Z35	PREX2	16	6	97.4833	0.0345015	0.0673138	13.3867	0.723406	M1-LPS-14DAYS-14032023	E1-LPS-14DAYS-14032023	Phosphatidylinositol 3_4_5-trisphosphate-dependent Rac exchanger 2 protein OS=Homo sapiens OX=9606 GN=PREX2 PE=1 SV=1	32944.7	24504	838.288	3453.18	15507.2	19570.6
P04062	GBA1	7	7	46.6722	0.034518	0.0673138	4.95082	0.723267	E1-LPS-14DAYS-14032023	M1+E1-LPS-14DAYS-14032023	Lysosomal acid glucosylceramidase OS=Homo sapiens OX=9606 GN=GBA1 PE=1 SV=3	6025.82	3765.33	19365.8	10548.8	3216.42	2825.93
Q7Z7H5	TMED4	4	1	27.8865	0.0349135	0.0676894	3.70737	0.719937	E1-LPS-14DAYS-14032023	M1+E1-LPS-14DAYS-14032023	Transmembrane emp24 domain-containing protein 4 OS=Homo sapiens OX=9606 GN=TMED4 PE=1 SV=1	2521.18	1345.69	2893.37	2496.28	676.834	776.933
Q9H9J2	MRPL44	3	2	15.6853	0.0349932	0.0676894	80.7537	0.71927	M1-LPS-14DAYS-14032023	M1+E1-LPS-14DAYS-14032023	39S ribosomal protein L44_ mitochondrial OS=Homo sapiens OX=9606 GN=MRPL44 PE=1 SV=1	22168.3	8623.07	3322.19	533.449	235.476	145.824
P17066	HSPA6	11	2	114.555	0.0350506	0.0676894	2.72392	0.71879	M1-LPS-14DAYS-14032023	M1+E1-LPS-14DAYS-14032023	Heat shock 70 kDa protein 6 OS=Homo sapiens OX=9606 GN=HSPA6 PE=1 SV=2	23372.4	19096.6	8161.57	12160.3	6828.1	8763.05
Q15181	PPA1	7	3	42.9753	0.0352789	0.0676894	5.62364	0.716886	E1-LPS-14DAYS-14032023	M1+E1-LPS-14DAYS-14032023	Inorganic pyrophosphatase OS=Homo sapiens OX=9606 GN=PPA1 PE=1 SV=2	872.621	783.895	2343.94	1271.51	411.888	231.013
P19404	NDUFV2	8	5	48.6669	0.0354032	0.0676894	7.35916	0.715853	E1-LPS-14DAYS-14032023	M1-LPS-14DAYS-14032023	NADH dehydrogenase [ubiquinone] flavoprotein 2_ mitochondrial OS=Homo sapiens OX=9606 GN=NDUFV2 PE=1 SV=2	993.911	477.316	6874.89	3952.09	851.716	1395.76
Q9H488	POFUT1	3	2	16.8983	0.035435	0.0676894	7.09008	0.715589	E1-LPS-14DAYS-14032023	M1+E1-LPS-14DAYS-14032023	GDP-fucose protein O-fucosyltransferase 1 OS=Homo sapiens OX=9606 GN=POFUT1 PE=1 SV=1	980.101	466.344	3116.78	3134.8	287.764	593.972
P63128	ERVK-9	3	1	12.6559	0.0354752	0.0676894	Infinity	0.715256	M1-LPS-14DAYS-14032023	E1-LPS-14DAYS-14032023	Endogenous retrovirus group K member 9 Pol protein OS=Homo sapiens OX=9606 GN=ERVK-9 PE=1 SV=3	16.7761	50.1622	0	0	27.0266	4.50979
P40429	RPL13A	7	4	70.6743	0.0355981	0.0676894	2.18542	0.714239	M1-LPS-14DAYS-14032023	M1+E1-LPS-14DAYS-14032023	60S ribosomal protein L13a OS=Homo sapiens OX=9606 GN=RPL13A PE=1 SV=2	10340.9	12393.6	6784.61	9018.58	4717.82	5685.01
P00367	GLUD1	24	9	182.76	0.0356098	0.0676894	2.34888	0.714142	M1+E1-LPS-14DAYS-14032023	E1-LPS-14DAYS-14032023	Glutamate dehydrogenase 1_ mitochondrial OS=Homo sapiens OX=9606 GN=GLUD1 PE=1 SV=2	18557.3	13216.5	13085.8	10246.5	26039.8	28764.8
P11172	UMPS	2	2	11.3517	0.0356461	0.0676894	4.4009	0.713843	M1-LPS-14DAYS-14032023	E1-LPS-14DAYS-14032023	Uridine 5'-monophosphate synthase OS=Homo sapiens OX=9606 GN=UMPS PE=1 SV=1	1215.78	663.587	158.972	268.069	911.062	769.014
P68431	H3C1	14	3	117.82	0.0357315	0.0676894	11.4414	0.713138	M1-LPS-14DAYS-14032023	M1+E1-LPS-14DAYS-14032023	Histone H3.1 OS=Homo sapiens OX=9606 GN=H3C12 PE=1 SV=2	40949.8	60227	15848.8	51849.9	681.342	161.703
Q12840	KIF5A	5	3	25.0302	0.0359207	0.0678715	42.5071	0.711582	E1-LPS-14DAYS-14032023	M1-LPS-14DAYS-14032023	Kinesin heavy chain isoform 5A OS=Homo sapiens OX=9606 GN=KIF5A PE=1 SV=2	417.738	1085.72	43903.7	20004.1	6599.99	1603.64
P62263	RPS14	7	6	75.1647	0.0364611	0.0686876	2.22302	0.70717	M1+E1-LPS-14DAYS-14032023	E1-LPS-14DAYS-14032023	40S ribosomal protein S14 OS=Homo sapiens OX=9606 GN=RPS14 PE=1 SV=3	7422.8	10921.3	5618.81	5169.62	12452.9	11530
P24666	ACP1	3	2	18.0031	0.0366262	0.0686876	10.2997	0.705832	M1-LPS-14DAYS-14032023	M1+E1-LPS-14DAYS-14032023	Low molecular weight phosphotyrosine protein phosphatase OS=Homo sapiens OX=9606 GN=ACP1 PE=1 SV=3	7338.42	7509.52	3458.6	4487.47	1128.37	313.219
P55010	EIF5	1	1	5.3906	0.0366351	0.0686876	Infinity	0.70576	E1-LPS-14DAYS-14032023	M1-LPS-14DAYS-14032023	Eukaryotic translation initiation factor 5 OS=Homo sapiens OX=9606 GN=EIF5 PE=1 SV=2	0	0	1785.98	46.2491	0	0
Q69YH5	CDCA2	4	2	21.0488	0.0370143	0.0692205	578.55	0.702705	M1+E1-LPS-14DAYS-14032023	E1-LPS-14DAYS-14032023	Cell division cycle-associated protein 2 OS=Homo sapiens OX=9606 GN=CDCA2 PE=1 SV=2	46.6546	190.16	0	14.8317	4776.38	3804.52
P27797	CALR	24	22	317.735	0.0372275	0.0694411	2.87639	0.700998	E1-LPS-14DAYS-14032023	M1-LPS-14DAYS-14032023	Calreticulin OS=Homo sapiens OX=9606 GN=CALR PE=1 SV=1	37845.6	48181.4	133919	113528	57708.8	34067.8
Q9UIJ7	AK3	8	3	78.2029	0.0373873	0.0695613	7.54617	0.699723	E1-LPS-14DAYS-14032023	M1+E1-LPS-14DAYS-14032023	GTP:AMP phosphotransferase AK3_ mitochondrial OS=Homo sapiens OX=9606 GN=AK3 PE=1 SV=4	4848.77	4591.21	9742.41	7580.78	1716.09	579.536
P09012	SNRPA	2	2	16.4198	0.0377071	0.0697539	14.705	0.697185	M1-LPS-14DAYS-14032023	E1-LPS-14DAYS-14032023	U1 small nuclear ribonucleoprotein A OS=Homo sapiens OX=9606 GN=SNRPA PE=1 SV=3	910.315	843.776	22.999	96.2862	249.93	178.714
Q04828	AKR1C1	5	1	32.1391	0.037753	0.0697539	5.87038	0.696822	M1-LPS-14DAYS-14032023	M1+E1-LPS-14DAYS-14032023	Aldo-keto reductase family 1 member C1 OS=Homo sapiens OX=9606 GN=AKR1C1 PE=1 SV=1	352.297	209.739	296.334	153.419	36.7093	59.0317
P61221	ABCE1	2	1	11.27	0.0378733	0.0697539	Infinity	0.695872	E1-LPS-14DAYS-14032023	M1+E1-LPS-14DAYS-14032023	ATP-binding cassette sub-family E member 1 OS=Homo sapiens OX=9606 GN=ABCE1 PE=1 SV=1	12.0513	0	252.309	198.623	0	0
Q9NRP0	OSTC	1	1	6.016	0.038467	0.0704406	100.201	0.691221	M1+E1-LPS-14DAYS-14032023	M1-LPS-14DAYS-14032023	Oligosaccharyltransferase complex subunit OSTC OS=Homo sapiens OX=9606 GN=OSTC PE=1 SV=1	42.9999	8.37435	1132.94	242.819	3822.2	1325.57
P52597	HNRNPF	8	4	87.9777	0.0386118	0.0704406	2.3108	0.690095	M1-LPS-14DAYS-14032023	M1+E1-LPS-14DAYS-14032023	Heterogeneous nuclear ribonucleoprotein F OS=Homo sapiens OX=9606 GN=HNRNPF PE=1 SV=3	728.393	915.942	647.948	552.502	297.209	414.377
Q15417	CNN3	1	1	5.0428	0.0386325	0.0704406	2.74782	0.689935	M1+E1-LPS-14DAYS-14032023	E1-LPS-14DAYS-14032023	Calponin-3 OS=Homo sapiens OX=9606 GN=CNN3 PE=1 SV=1	227.266	190.116	135.128	225.003	535.881	453.696
O75923	DYSF	5	3	25.988	0.043029	0.072798	8.59369	0.657334	M1+E1-LPS-14DAYS-14032023	E1-LPS-14DAYS-14032023	Dysferlin OS=Homo sapiens OX=9606 GN=DYSF PE=1 SV=1	1528.9	3208.24	629.191	1561.77	10646.8	8181.63
Q9H0K4	RSPH6A	2	1	10.8161	0.0394378	0.0710359	Infinity	0.683738	E1-LPS-14DAYS-14032023	M1+E1-LPS-14DAYS-14032023	Radial spoke head protein 6 homolog A OS=Homo sapiens OX=9606 GN=RSPH6A PE=1 SV=1	0	12.0279	232.483	180.861	0	0
Q8N8R5	C2orf69	1	1	5.8025	0.0394568	0.0710359	4.06712	0.683593	M1-LPS-14DAYS-14032023	M1+E1-LPS-14DAYS-14032023	Mitochondrial protein C2orf69 OS=Homo sapiens OX=9606 GN=C2orf69 PE=1 SV=1	2322.17	3169.12	1070.81	1807.88	804.387	545.78
Q13557	CAMK2D	7	3	45.1735	0.0395064	0.0710359	8.28261	0.683215	M1-LPS-14DAYS-14032023	M1+E1-LPS-14DAYS-14032023	Calcium/calmodulin-dependent protein kinase type II subunit delta OS=Homo sapiens OX=9606 GN=CAMK2D PE=1 SV=3	772.073	2142.73	998.978	801.501	147.818	204.1
Q02878	RPL6	13	12	130.196	0.0396334	0.0710359	2.23097	0.682249	M1+E1-LPS-14DAYS-14032023	E1-LPS-14DAYS-14032023	60S ribosomal protein L6 OS=Homo sapiens OX=9606 GN=RPL6 PE=1 SV=3	15009.4	22282.5	11226.5	10843	23102.9	26133.5
Q9BR01	SULT4A1	3	1	20.5483	0.0396408	0.0710359	Infinity	0.682193	M1+E1-LPS-14DAYS-14032023	E1-LPS-14DAYS-14032023	Sulfotransferase 4A1 OS=Homo sapiens OX=9606 GN=SULT4A1 PE=1 SV=2	39.1257	0	0	0	4239.27	1335.3
Q13423	NNT	12	6	63.9691	0.0400994	0.0715294	2.66776	0.678725	M1-LPS-14DAYS-14032023	M1+E1-LPS-14DAYS-14032023	NAD(P) transhydrogenase_ mitochondrial OS=Homo sapiens OX=9606 GN=NNT PE=1 SV=3	12178.4	8113.84	6814.38	5631.01	4212.63	3393.84
P08670	VIM	57	37	667.883	0.0402349	0.0715294	3.67949	0.677706	E1-LPS-14DAYS-14032023	M1+E1-LPS-14DAYS-14032023	Vimentin OS=Homo sapiens OX=9606 GN=VIM PE=1 SV=4	187354	165022	475980	258776	90223.5	109466
P51589	CYP2J2	2	2	10.1421	0.0404062	0.0715294	17.2771	0.676423	E1-LPS-14DAYS-14032023	M1-LPS-14DAYS-14032023	Cytochrome P450 2J2 OS=Homo sapiens OX=9606 GN=CYP2J2 PE=1 SV=2	544.159	216.763	9825.58	3320.92	553.557	912.409
Q15046	KARS1	15	9	114.269	0.04047	0.0715294	2.10116	0.675947	E1-LPS-14DAYS-14032023	M1+E1-LPS-14DAYS-14032023	Lysine--tRNA ligase OS=Homo sapiens OX=9606 GN=KARS1 PE=1 SV=3	3165.76	2173.2	2638.46	2820.17	1164.51	1433.4
P46776	RPL27A	4	3	29.6281	0.0406434	0.0715294	5.48867	0.674654	E1-LPS-14DAYS-14032023	M1+E1-LPS-14DAYS-14032023	60S ribosomal protein L27a OS=Homo sapiens OX=9606 GN=RPL27A PE=1 SV=2	6109.79	3182.73	16617.9	10413.6	2929.2	1995.76
O14513	NCKAP5	2	1	10.697	0.0406728	0.0715294	92.4484	0.674435	M1+E1-LPS-14DAYS-14032023	M1-LPS-14DAYS-14032023	Nck-associated protein 5 OS=Homo sapiens OX=9606 GN=NCKAP5 PE=1 SV=2	5.86437	37.2845	284.541	54.1818	1505.67	2483.38
P84090	ERH	3	2	16.0653	0.0407008	0.0715294	5.34139	0.674227	M1+E1-LPS-14DAYS-14032023	M1-LPS-14DAYS-14032023	Enhancer of rudimentary homolog OS=Homo sapiens OX=9606 GN=ERH PE=1 SV=1	199.654	465.415	1070.15	805	1577.87	1974.52
O75489	NDUFS3	7	6	47.2888	0.0410802	0.0716236	6.17871	0.671418	E1-LPS-14DAYS-14032023	M1-LPS-14DAYS-14032023	NADH dehydrogenase [ubiquinone] iron-sulfur protein 3_ mitochondrial OS=Homo sapiens OX=9606 GN=NDUFS3 PE=1 SV=1	1938.24	2158.01	17629.1	7680.43	7768.92	13629.1
Q7Z695	ADCK2	1	1	5.1266	0.0411274	0.0716236	3.20847	0.67107	M1+E1-LPS-14DAYS-14032023	M1-LPS-14DAYS-14032023	Uncharacterized aarF domain-containing protein kinase 2 OS=Homo sapiens OX=9606 GN=ADCK2 PE=1 SV=1	2070	1192.4	4061.63	3115.87	4768.7	5698.63
Q9NUM4	TMEM106B	1	1	6.8445	0.0411689	0.0716236	34.8255	0.670765	M1-LPS-14DAYS-14032023	M1+E1-LPS-14DAYS-14032023	Transmembrane protein 106B OS=Homo sapiens OX=9606 GN=TMEM106B PE=1 SV=2	1375.59	1214.53	237.686	725.976	63.4145	10.9598
P04216	THY1	2	1	11.8572	0.041184	0.0716236	3.66767	0.670653	M1-LPS-14DAYS-14032023	M1+E1-LPS-14DAYS-14032023	Thy-1 membrane glycoprotein OS=Homo sapiens OX=9606 GN=THY1 PE=1 SV=2	1238.58	912.267	362.35	549.561	226.103	360.332
P62070	RRAS2	2	2	10.8744	0.0412454	0.0716236	9.07396	0.670202	E1-LPS-14DAYS-14032023	M1+E1-LPS-14DAYS-14032023	Ras-related protein R-Ras2 OS=Homo sapiens OX=9606 GN=RRAS2 PE=1 SV=1	4429.05	6645.56	29882.4	14739.7	1483.59	3434
Q9NVA2	SEPTIN11	4	2	23.5554	0.0414287	0.0717712	Infinity	0.668857	M1-LPS-14DAYS-14032023	M1+E1-LPS-14DAYS-14032023	Septin-11 OS=Homo sapiens OX=9606 GN=SEPTIN11 PE=1 SV=3	96.3064	106.127	59.0893	3.52055	0	0
P02042	HBD	1	1	7.9644	0.0417989	0.0720371	64.4363	0.666157	E1-LPS-14DAYS-14032023	M1-LPS-14DAYS-14032023	Hemoglobin subunit delta OS=Homo sapiens OX=9606 GN=HBD PE=1 SV=2	531.223	53.2111	27332.8	10325.9	586.647	427.939
P62318	SNRPD3	3	2	19.9257	0.0418785	0.0720371	Infinity	0.665579	E1-LPS-14DAYS-14032023	M1-LPS-14DAYS-14032023	Small nuclear ribonucleoprotein Sm D3 OS=Homo sapiens OX=9606 GN=SNRPD3 PE=1 SV=1	0	0	2660.77	218.135	0	11.8954
P68371	TUBB4B	24	3	258.728	0.0421913	0.0723382	3.27796	0.663317	M1+E1-LPS-14DAYS-14032023	E1-LPS-14DAYS-14032023	Tubulin beta-4B chain OS=Homo sapiens OX=9606 GN=TUBB4B PE=1 SV=1	17938.8	19144.1	15530.3	9278.18	33150.9	48170.4
Q15056	EIF4H	4	2	22.6412	0.0422962	0.0723382	6.08513	0.662562	E1-LPS-14DAYS-14032023	M1-LPS-14DAYS-14032023	Eukaryotic translation initiation factor 4H OS=Homo sapiens OX=9606 GN=EIF4H PE=1 SV=5	241.271	604.824	2942.65	2205.94	824.977	590.826
Q9BXR3	ERVK-6	4	2	22.5903	0.0423512	0.0723382	14.4685	0.662167	M1-LPS-14DAYS-14032023	M1+E1-LPS-14DAYS-14032023	Endogenous retrovirus group K member 6 Pol protein OS=Homo sapiens OX=9606 GN=ERVK-6 PE=2 SV=2	1805.08	1803.19	170.105	657.487	154.084	95.3047
P49755	TMED10	4	4	43.7733	0.0427628	0.0727978	11.071	0.659223	E1-LPS-14DAYS-14032023	M1-LPS-14DAYS-14032023	Transmembrane emp24 domain-containing protein 10 OS=Homo sapiens OX=9606 GN=TMED10 PE=1 SV=2	700.537	862.404	8580.32	8723.05	2675.39	10055.6
Q9UMX0	UBQLN1	8	6	52.8678	0.0428461	0.0727978	5.37345	0.65863	E1-LPS-14DAYS-14032023	M1+E1-LPS-14DAYS-14032023	Ubiquilin-1 OS=Homo sapiens OX=9606 GN=UBQLN1 PE=1 SV=2	43392.8	32330.7	77313.9	35877.5	8540.56	12524.4
P25788	PSMA3	6	3	37.0626	0.0430185	0.0727978	2.02948	0.657407	M1+E1-LPS-14DAYS-14032023	E1-LPS-14DAYS-14032023	Proteasome subunit alpha type-3 OS=Homo sapiens OX=9606 GN=PSMA3 PE=1 SV=2	7849.44	6484.74	3894.65	3197.51	6022.99	8370.41
Q9NZM1	MYOF	5	3	25.988	0.0430288	0.0727978	8.59369	0.657334	M1+E1-LPS-14DAYS-14032023	E1-LPS-14DAYS-14032023	Myoferlin OS=Homo sapiens OX=9606 GN=MYOF PE=1 SV=1	1528.9	3208.24	629.191	1561.77	10646.8	8181.63
P62873	GNB1	5	2	34.2806	0.0431442	0.0727978	7.57974	0.656517	M1-LPS-14DAYS-14032023	E1-LPS-14DAYS-14032023	Guanine nucleotide-binding protein G(I)/G(S)/G(T) subunit beta-1 OS=Homo sapiens OX=9606 GN=GNB1 PE=1 SV=3	3147.6	2664.02	183.78	582.951	2515.74	1651.48
Q9P035	HACD3	6	2	33.3865	0.0432191	0.0727978	5.79778	0.655989	M1+E1-LPS-14DAYS-14032023	M1-LPS-14DAYS-14032023	Very-long-chain (3R)-3-hydroxyacyl-CoA dehydratase 3 OS=Homo sapiens OX=9606 GN=HACD3 PE=1 SV=2	224.283	168.574	321.549	255.992	1598.87	678.833
P99999	CYCS	9	7	73.3085	0.0437916	0.073423	3.26998	0.651973	E1-LPS-14DAYS-14032023	M1+E1-LPS-14DAYS-14032023	Cytochrome c OS=Homo sapiens OX=9606 GN=CYCS PE=1 SV=2	4593.81	7292.58	5708.55	8983.71	2381.41	2111.66
Q8IWA5	SLC44A2	2	1	11.6071	0.044018	0.0736332	Infinity	0.650398	E1-LPS-14DAYS-14032023	M1-LPS-14DAYS-14032023	Choline transporter-like protein 2 OS=Homo sapiens OX=9606 GN=SLC44A2 PE=1 SV=3	0	0	121.403	721.937	12.1786	258.211
P37108	SRP14	3	1	20.0652	0.044337	0.0739973	485.069	0.648191	E1-LPS-14DAYS-14032023	M1-LPS-14DAYS-14032023	Signal recognition particle 14 kDa protein OS=Homo sapiens OX=9606 GN=SRP14 PE=1 SV=2	0	25.1669	7458.58	4749.12	81.1611	136.158
P39019	RPS19	9	8	60.3203	0.0451563	0.0744231	4.91859	0.642589	E1-LPS-14DAYS-14032023	M1+E1-LPS-14DAYS-14032023	40S ribosomal protein S19 OS=Homo sapiens OX=9606 GN=RPS19 PE=1 SV=2	5385.42	6435.95	14766.4	6822.51	1901.94	2487.3
P25789	PSMA4	5	3	40.8179	0.0452824	0.0744231	4.37124	0.641734	E1-LPS-14DAYS-14032023	M1+E1-LPS-14DAYS-14032023	Proteasome subunit alpha type-4 OS=Homo sapiens OX=9606 GN=PSMA4 PE=1 SV=1	1415.65	1002.51	6459.83	3572.55	827.066	1468.02
P49189	ALDH9A1	6	3	33.7333	0.045292	0.0744231	2.19473	0.64167	E1-LPS-14DAYS-14032023	M1+E1-LPS-14DAYS-14032023	4-trimethylaminobutyraldehyde dehydrogenase OS=Homo sapiens OX=9606 GN=ALDH9A1 PE=1 SV=3	3466.52	3657.4	6268.04	4313.24	2622.98	2198.23
P09874	PARP1	4	1	22.2917	0.0453051	0.0744231	41.216	0.641581	E1-LPS-14DAYS-14032023	M1+E1-LPS-14DAYS-14032023	Poly [ADP-ribose] polymerase 1 OS=Homo sapiens OX=9606 GN=PARP1 PE=1 SV=4	424.404	106.017	974.937	272.736	20.4274	9.84413
P61916	NPC2	2	2	12.5667	0.0454085	0.0744231	254.994	0.640882	E1-LPS-14DAYS-14032023	M1-LPS-14DAYS-14032023	NPC intracellular cholesterol transporter 2 OS=Homo sapiens OX=9606 GN=NPC2 PE=1 SV=1	0	0.859598	203.236	15.9558	43.9204	74.1906
Q13492	PICALM	4	3	22.5365	0.0462784	0.0756788	3.29932	0.635065	E1-LPS-14DAYS-14032023	M1-LPS-14DAYS-14032023	Phosphatidylinositol-binding clathrin assembly protein OS=Homo sapiens OX=9606 GN=PICALM PE=1 SV=2	696.615	456.499	2339.56	1464.93	838.027	654.201
P13647	KRT5	5	1	38.8912	0.0466191	0.0760654	5.63748	0.632815	M1+E1-LPS-14DAYS-14032023	E1-LPS-14DAYS-14032023	Keratin_ type II cytoskeletal 5 OS=Homo sapiens OX=9606 GN=KRT5 PE=1 SV=3	8127.62	15404.3	2966.76	5894.42	28154	21800.8
P47755	CAPZA2	7	5	49.3995	0.0470357	0.0764498	4.95994	0.630084	E1-LPS-14DAYS-14032023	M1+E1-LPS-14DAYS-14032023	F-actin-capping protein subunit alpha-2 OS=Homo sapiens OX=9606 GN=CAPZA2 PE=1 SV=3	920.196	1275.83	1236.47	2049.07	217.627	444.789
Q92552	MRPS27	4	4	20.0587	0.0471232	0.0764498	2.0621	0.629514	M1+E1-LPS-14DAYS-14032023	E1-LPS-14DAYS-14032023	28S ribosomal protein S27_ mitochondrial OS=Homo sapiens OX=9606 GN=MRPS27 PE=1 SV=3	4245.89	5990.51	2475.29	2995.01	6115.98	5164.35
P0DP23	CALM1	10	9	93.8997	0.0471692	0.0764498	6.3989	0.629214	E1-LPS-14DAYS-14032023	M1-LPS-14DAYS-14032023	Calmodulin-1 OS=Homo sapiens OX=9606 GN=CALM1 PE=1 SV=1	2651.88	5909.41	32049.4	22733.4	7774.98	14008.9
Q7RTR0	NLRP9	5	1	27.2651	0.0474268	0.0764589	264.882	0.627541	M1+E1-LPS-14DAYS-14032023	M1-LPS-14DAYS-14032023	NACHT_ LRR and PYD domains-containing protein 9 OS=Homo sapiens OX=9606 GN=NLRP9 PE=1 SV=1	0	7.50638	0	7.78562	306.156	682.147
Q96JJ7	TMX3	3	1	18.013	0.0474298	0.0764589	Infinity	0.627522	M1-LPS-14DAYS-14032023	E1-LPS-14DAYS-14032023	Protein disulfide-isomerase TMX3 OS=Homo sapiens OX=9606 GN=TMX3 PE=1 SV=2	1928.04	51.0242	0	0	43.1204	52.3459
O14556	GAPDHS	4	2	29.1073	0.0474893	0.0764589	20.9189	0.627137	E1-LPS-14DAYS-14032023	M1+E1-LPS-14DAYS-14032023	Glyceraldehyde-3-phosphate dehydrogenase_ testis-specific OS=Homo sapiens OX=9606 GN=GAPDHS PE=1 SV=2	581.775	749.82	2450.63	857.009	127.833	30.2843
P51148	RAB5C	8	4	63.9453	0.0478206	0.0768227	4.4237	0.625001	E1-LPS-14DAYS-14032023	M1+E1-LPS-14DAYS-14032023	Ras-related protein Rab-5C OS=Homo sapiens OX=9606 GN=RAB5C PE=1 SV=2	7120.46	8044.46	9835.43	9893.71	3199.6	1260.27
P06744	GPI	7	6	44.2114	0.0481914	0.0772439	12.1127	0.622627	M1+E1-LPS-14DAYS-14032023	M1-LPS-14DAYS-14032023	Glucose-6-phosphate isomerase OS=Homo sapiens OX=9606 GN=GPI PE=1 SV=4	1200.04	888.267	2405.75	1745.29	570.922	611.456
Q13555	CAMK2G	6	1	40.241	0.0482946	0.0772439	37.5863	0.62197	E1-LPS-14DAYS-14032023	M1+E1-LPS-14DAYS-14032023	Calcium/calmodulin-dependent protein kinase type II subunit gamma OS=Homo sapiens OX=9606 GN=CAMK2G PE=1 SV=4	97.6812	12.4317	1052.86	730.447	15.383	32.0626
Q9NZ08	ERAP1	5	2	28.5728	0.0487456	0.0777297	10.5979	0.619112	E1-LPS-14DAYS-14032023	M1+E1-LPS-14DAYS-14032023	Endoplasmic reticulum aminopeptidase 1 OS=Homo sapiens OX=9606 GN=ERAP1 PE=1 SV=3	458.426	267.902	188.23	661.486	45.977	34.2009
Q14194	CRMP1	8	2	62.2625	0.0488115	0.0777297	3.00727	0.618697	E1-LPS-14DAYS-14032023	M1+E1-LPS-14DAYS-14032023	Dihydropyrimidinase-related protein 1 OS=Homo sapiens OX=9606 GN=CRMP1 PE=1 SV=1	1261.5	1350.07	1824.63	1629.2	755.682	392.81
P37802	TAGLN2	11	9	92.0808	0.0490524	0.0778233	4.33402	0.617184	E1-LPS-14DAYS-14032023	M1-LPS-14DAYS-14032023	Transgelin-2 OS=Homo sapiens OX=9606 GN=TAGLN2 PE=1 SV=3	4332.49	4463.89	26040.9	12082.8	8382.13	9325.92
Q13418	ILK	3	1	19.1661	0.0490837	0.0778233	21.0572	0.616988	E1-LPS-14DAYS-14032023	M1+E1-LPS-14DAYS-14032023	Integrin-linked protein kinase OS=Homo sapiens OX=9606 GN=ILK PE=1 SV=2	237.705	114.18	633.326	146.793	17.627	19.4206
P08621	SNRNP70	4	2	21.8154	0.0492223	0.0778738	18.2312	0.61612	M1-LPS-14DAYS-14032023	M1+E1-LPS-14DAYS-14032023	U1 small nuclear ribonucleoprotein 70 kDa OS=Homo sapiens OX=9606 GN=SNRNP70 PE=1 SV=2	4494.29	17049.9	8250.73	6935.13	275.251	906.464
P21399	ACO1	16	10	100.96	0.0497902	0.0785649	9.06468	0.612592	E1-LPS-14DAYS-14032023	M1+E1-LPS-14DAYS-14032023	Cytoplasmic aconitate hydratase OS=Homo sapiens OX=9606 GN=ACO1 PE=1 SV=3	149.536	503.962	3222.46	2155.39	197.804	395.472
P07910	HNRNPC	8	2	60.8358	0.0498746	0.0785649	3.93208	0.612072	M1+E1-LPS-14DAYS-14032023	M1-LPS-14DAYS-14032023	Heterogeneous nuclear ribonucleoproteins C1/C2 OS=Homo sapiens OX=9606 GN=HNRNPC PE=1 SV=4	6091.6	2835	6534.68	4562.5	18713.7	16386.4
