# Supplementary material for: Impact of Resolvin-E1 and Maresin-1 on Bone Marrow Stem Cell Osteogenesis under Inflammatory Stress
Source: Cells. 2024 May 28;13(11):932. doi: 10.3390/cells13110932 (PMC11171860; doi:10.3390/cells13110932)
Supplement: Supplementary file 1 [file cells-13-00932-s001.zip › Supplementary Table (S3) Osteogenesis and Osteoclastogenesis related proteins 7 days.xlsx]

## Sheet: Osteogenesis Proteins 7D
Accession	GN	Osteogenic activity	Anova (p)	M1-LPS 7 days	M1-LPS 7days	E1-LPS 7days	E1-LPS 7days	E1-M1-LPS 7days	E1-M1-LPS 7days
A2RU49	HYKK	Osteogenesis	0.00588301	1392.34	2096.01	607.692	673.744	3180.92	3442.97
B3EWF7	EPM2A	Osteogenesis	0.00438122	2679.78	4182.52	618.364	1128.14	20718	19747.7
O14578	CIT	Osteogenesis	0.000276462	4486.46	3845.95	3925.94	3729.15	21207.2	23064.4
O15146	MUSK	Osteogenesis	0.000319718	4290.74	4042.47	4134.86	3879.93	8883.66	8928.39
O43143	DHX15	Osteogenesis	0.00417022	102050	136162	47942.8	58943.2	257561	294815
O43390	HNRNPR	Osteogenesis	0.0131568	3715.34	5495.71	2592.14	2781.9	8397.56	9245.97
O43567	RNF13	Osteogenesis	0.00155988	19663.3	23769.1	13102.4	13697.9	43724.6	43112.1
O43776	NARS1	Osteogenesis	0.0472906	3059.45	4634.74	1637.37	2198.11	4492.42	5311.8
O43809	NUDT21	Osteogenesis	0.00246111	2455.15	3432.89	1470.73	1437.25	8239.03	8198.03
O95202	LETM1	Osteogenesis	0.0281859	5299.29	7367.43	3782.7	4373.54	8853.25	9369.64
P0DMV8	HSPA1A	Osteogenesis	0.0212649	7049.44	9458.9	5944.3	6822.99	15064.7	13655.7
P00367	GLUD1	Osteogenesis	0.017642	9463.92	13628.7	5721.05	6820.78	17689.4	19363.1
P00558	PGK1	Osteogenesis	0.0476597	29193.2	43968.1	21146.4	22764.2	45605.1	46914.5
P01889	HLA-B	Osteogenesis	0.00213517	11084	15428	7526.49	8783.39	54558.9	58120
P01893	HLA-H	Osteogenesis	0.0082218	1794.85	2403.35	1481.31	1644.09	4464.35	4325.17
E9PAV3	NACA	Osteogenesis	9.48525e-05	9201.61	8246.02	9093.28	8916.73	40847.7	40025.3
O15427	SLC16A3	Osteogenesis	0.00952744	1983.42	1370.63	1832.78	2080.48	6000.12	7926.42
O75955	FLOT1	Osteogenesis	0.000419794	413.134	525.69	974.241	862.79	5447.36	5457.33
P02769	ALB	Osteogenesis	0.0172088	6145.26	8154.17	4376.97	4680.63	9712.38	9754.22
P04075	ALDOA	Osteogenesis	0.00542419	15950.4	19542.3	15158.4	16265.4	34802.4	34411.3
P04792	HSPB1	Osteogenesis	0.0256513	33587.3	49990	20015.5	25069.4	62073.6	67379.6
P05556	ITGB1	Osteogenesis	0.00268267	12380.6	15647.5	10269.1	10521.1	33518.3	32371.6
P06396	GSN	Osteogenesis	0.00341066	12755.3	14211.5	9304.12	8956.55	24439.5	20856.2
P06576	ATP5F1B	Osteogenesis	0.0400579	59567.4	91304.4	43052.9	48301.7	104677	113696
P06703	S100A6	Osteogenesis	0.000211056	31745.6	32278.7	28914.2	30692.1	64271.3	66873.6
P06737	PYGL	Osteogenesis	0.00153405	478.762	674.144	454.119	430.129	3119.43	3054.19
P07686	HEXB	Osteogenesis	0.0248931	2921.77	4404.78	1931.8	2173.24	5481.48	5504.95
P08621	SNRNP70	Osteogenesis	5.77373e-06	1885.91	1958.92	953.147	954.22	4358.14	4330.86
P08670	VIM	Osteogenesis	0.00238452	213840	284026	102588	109206	492527	532169
P10412	H1-4	Osteogenesis	0.00239811	11736.5	12876.7	10974.2	11542.4	22573.2	25374.7
P10599	TXN	Osteogenesis	0.0384654	7339.33	11338.2	8284.71	8954.93	18559.9	19154.5
P16401	H1-5	Osteogenesis	0.000307212	22333.5	24277.4	18762.7	19091	44420.6	44634.3
P20810	CAST	Osteogenesis	0.00700658	7507.5	10475.1	3945.93	4296.15	14563.4	16596.6
P22314	UBA1	Osteogenesis	0.0200045	11076	17252.6	8520.03	9466.44	27163.8	30096.5
P23396	RPS3	Osteogenesis	0.00530453	14580.7	18799.3	10823.8	11671.6	31740.9	33204.6
P23786	CPT2	Osteogenesis	0.00591636	9732.45	13143.8	5575.91	6214.45	19923.9	21145.1
O43175	PHGDH	Osteogenesis	0.00739553	8823.35	11009.3	6935.42	7488.66	19091.6	23429.9
P17066	HSPA6	Osteogenesis	0.0161071	4181.29	6000.15	3385.96	3713.25	10047.8	12657.5
P26038	MSN	Osteogenesis	0.00102641	13463.7	12495.4	11567.4	11884.1	32291.3	28446.1
P26640	VARS1	Osteogenesis	0.000278101	1707.11	2157.72	1138.85	1195.15	13616.5	14165.1
P27361	MAPK3	Osteogenesis	0.0409816	81747.9	134367	54772.8	64019.1	161267	160468
P27816	MAP4	Osteogenesis	0.0220755	14285.6	19174.2	9109.69	9637.12	19989.5	24447.9
P29353	SHC1	Osteogenesis	0.0024224	1595.98	1434.84	1050.5	1029.73	3380.87	4260.34
P29401	TKT	Osteogenesis	0.012783	22490	31916.5	14887.2	17184.9	47830.7	51783.3
P30101	PDIA3	Osteogenesis	0.000528505	32113.4	35567.2	24050.4	25108.7	74844.5	81076.3
P31150	GDI1	Osteogenesis	0.00506911	2014.13	2366.4	1653.98	1525.8	3389.15	3277.38
P31937	HIBADH	Osteogenesis	0.00395488	3157.46	4327.28	1470.12	1541.69	6048.31	6011
P33176	KIF5B	Osteogenesis	0.0357369	6772.16	10500.4	4181.46	5010.14	12437.5	11534.8
P35580	MYH10	Osteogenesis	0.00154754	14125.8	15427.2	9817.11	9126.31	22166.6	24342.7
P36551	CPOX	Osteogenesis	0.000619381	2252.12	2612.99	1838.98	1878.52	6051	6130.23
P40227	CCT6A	Osteogenesis	0.00707326	9743.23	12941.7	5771.67	6306.69	17860.3	17457.7
P40939	HADHA	Osteogenesis	0.0146341	8557.74	14250.5	7973.59	8729.08	32901.8	33014.6
P42768	WAS	Osteogenesis	0.000118993	41.6057	23.9273	0	0	9979.04	6737.1
P43897	TSFM	Osteogenesis	0.00331975	555.3	676.095	114.347	186.058	2374.86	1894.5
P46108	CRK	Osteogenesis	0.0227019	1073.37	1794.38	847.251	952.849	3278.33	3036.57
P31268	HOXA7	Osteogenesis	0.00883277	197.604	49.5757	218.477	117.396	10127.2	9863.57
O75390	CS	Osteogenesis	0.013945	7396.75	10000.9	5881.45	5992.06	13829.1	14463.5
P08243	ASNS	Osteogenesis	0.00476149	3308.49	4183.15	3569.2	3532.96	8547.32	8372.47
P47813	EIF1AX	Osteogenesis	0.00101005	655.81	733.867	292.874	327.612	1179.05	1331.73
P47897	QARS1	Osteogenesis	0.00291482	4636.76	6456.29	1379.41	1506.79	7045.94	7728.69
P48637	GSS	Osteogenesis	0.00374218	52362.8	66617.4	39481.8	43144	127436	135153
P51153	RAB13	Osteogenesis	0.00537233	3092.72	3703.96	2332.98	2396.59	7109.68	5926.96
P53618	COPB1	Osteogenesis	0.020064	12149.3	17700.3	8434.16	10795.6	28767.1	29734.4
P54652	HSPA2	Osteogenesis	0.00985634	5711.79	8012.06	3604.62	3686.72	10708.3	11110.6
P54764	EPHA4	Osteogenesis	0.00213014	2515.36	1467.78	1088.31	1155.69	18531.1	21461.7
P60660	MYL6	Osteogenesis	0.0358751	18902.6	29036.9	17017.4	19128.7	42393.9	45020.5
P61981	YWHAG	Osteogenesis	0.000234361	1024.64	980.476	734.967	781.551	3809.79	4375.1
P63165	SUMO1	Osteogenesis	0.0260612	11514.2	8805.78	10169.5	9504.48	18257.7	23355.4
P80303	NUCB2	Osteogenesis	0.00484009	2371.89	3330.9	1925.34	2004.41	7750.2	7583.15
P80723	BASP1	Osteogenesis	2.7172e-05	15618.5	15078.6	13466.4	13498.5	30052.1	30376.8
Q5T5U3	ARHGAP21	Osteogenesis	0.00254606	6538.55	8795.64	1853.46	2091.66	8755.83	9212.51
Q9Y678	COPG1	Osteogenesis	0.0071847	5501.63	8548.99	2676.41	3060.76	14766	15961.7
P51858	HDGF	Osteogenesis	0.00588642	5812.24	7666.32	6869.26	7603.85	18329	19221.8
P62328	TMSB4X	Osteogenesis	0.00189899	1021.46	933.158	1114.12	863.621	4413.26	5290.42
O95881	TXNDC12	Osteogenesis	0.00527133	1876.33	2242.34	1685.6	2115.77	5290.67	5594.23
Q5TZA2	CROCC	Osteogenesis	0.00429465	3475.01	2831.21	2667.11	2693.37	6167.71	6572.43
Q7RTV0	PHF5A	Osteogenesis	0.00486664	126.42	99.9133	84.2695	94.5923	946.839	1867.93
Q7Z406	MYH14	Osteogenesis	0.000193239	4452.22	4965.39	3706.8	3831.99	17737.5	19275
Q8IYT4	KATNAL2	Osteogenesis	0.00449174	1812.72	3036.61	1509.05	1657.8	12519.9	13309.2
Q8N8N0	RNF152	Osteogenesis	0.000239792	4329.39	5864.69	1054.85	972.267	36295.3	38037.4
Q9BR76	CORO1B	Osteogenesis	0.00208314	17152.4	21710.9	12068.6	12131	43317.6	44971.4
Q9BY44	EIF2A	Osteogenesis	0.00181958	4540.34	6121.91	1433.62	1729.07	12292.1	11747.8
Q9C0A0	CNTNAP4	Osteogenesis	0.0119863	21362.3	27286	19240.8	20295.9	41532.2	46840.6
Q9C0C2	TNKS1BP1	Osteogenesis	0.00126393	25119.4	39129.8	4280.18	5122.84	102146	101974
Q9C0F1	CEP44	Osteogenesis	0.00586583	918.384	833.194	529.734	406.801	1432.96	1628.13
Q9C0I9	LRRC27	Osteogenesis	0.000249031	106.391	263.585	0	0	12579.1	13329.5
Q9UHR6	ZNHIT2	Osteogenesis	9.12684e-06	14867.5	14918.7	11092.6	11236.5	27757.8	27109.6
Q9UJX5	ANAPC4	Osteogenesis	0.000137207	9811.23	14378.4	641.389	696.004	156290	171708
Q9Y2D5	AKAP2	Osteogenesis	0.00112426	1002.33	842.162	795.418	737.683	2580.92	2738.37
Q9Y3Z3	SAMHD1	Osteogenesis	0.00478123	22016.1	30607.8	18462.7	19675.5	71602.2	72085.5
Q5TEU4	NDUFAF5	Osteogenesis	0.000247882	2178.92	2809.27	3381.82	4395.65	105091	107570
Q6NSW5	DENND10P1	Osteogenesis	0.00561999	342.268	521.047	402.156	640.366	3792.05	3949.08
P06756	ITGAV	Osteogenesis	0.0102456	2271.46	2614.17	1302.17	1719.31	4005.19	4050.31
P14174	MIF	Osteogenesis	0.00517955	1070.48	1170.94	441.852	482.115	1767.45	1633.31
Q9Y4K4	MAP4K5	Osteogenesis	0.00208084	1479.81	2028.3	704.192	910.308	7165.43	7533.14
Q9Y617	PSAT1	Osteogenesis	0.00199025	5891.93	6800.52	5076.62	5648.3	14264.5	13676.2
Q86TX2	ACOT1	Osteogenesis	4.07778e-05	9573.98	10122.6	6466.88	6350.63	21019.6	21078.3
Q96CX2	KCTD12	Osteogenesis	0.035332	4695.58	7684.77	3410.57	3663.37	9549.14	10013.9
Q96GK7	FAHD2A	Osteogenesis	0.00021824	4759.01	5172.38	718.574	626.413	10810.5	13120.2
Q96GU1	PAGE5	Osteogenesis	0.00260043	6442	9115.04	3035.13	3556.41	23238.8	25855.4
Q96N77	ZNF641	Osteogenesis	0.000192144	10218.9	8773.41	3688.5	3231.9	40343.5	41219.2
Q02252	ALDH6A1	Osteogenesis	0.0081234	890.753	826.864	585.219	608.062	1454.81	1952.46
Q02952	AKAP12	Osteogenesis	0.000260556	299.349	369.258	152.994	167.774	2222.96	2057.82
Q12797	ASPH	Osteogenesis	0.00543004	8140.9	11213.7	4908.77	5353.2	19958.8	23115.2
Q12907	LMAN2	Osteogenesis	0.00358048	2897.55	2389.88	2148.52	2204.09	8365.61	6728.59
Q12931	TRAP1	Osteogenesis	0.00543573	2350.2	3291.12	1771.14	1868.68	6773.08	6899.44
Q13045	FLII	Osteogenesis	0.00672152	4037.24	5701.37	3834.55	3794.14	13401.5	16156.6
Q13393	PLD1	Osteogenesis	0.00662266	1467.49	2167.82	478.907	713.455	4529.23	5080.71
Q13443	ADAM9	Osteogenesis	0.00120057	556.751	777.552	496.864	474.542	4471.03	4008.26
Q13554	CAMK2B	Osteogenesis	0.00959591	1517.89	2509.68	851.384	754.822	4342.99	4269.69
Q14194	CRMP1	Osteogenesis	0.000632921	1492.18	1627.6	1229.09	1368.65	3755.26	3743.32
Q14195	DPYSL3	Osteogenesis	0.0307819	30465.6	43576.8	21859.8	23497	49813.6	48798.9
Q14257	RCN2	Osteogenesis	0.00816647	2050.22	2922.61	1145.14	1138.52	4799.36	4044.63
Q15293	RCN1	Osteogenesis	0.00464651	21679.7	30213.7	12437.2	13114.5	57817.1	52456.9
Q15651	HMGN3	Osteogenesis	0.000320936	3089.29	2679.62	990.423	839.263	9590.76	10382.8
Q92499	DDX1	Osteogenesis	1.0549e-05	18830.3	19655.8	9828.77	9937.34	41825.9	42141.3
Q92945	KHSRP	Osteogenesis	8.08875e-05	3436.55	3651.75	2005.08	2154.57	9946.16	10235.9
Q99578	RIT2	Osteogenesis	0.000740494	1803.1	2190.67	1857.25	1826.23	7105.34	7211.43
Q99623	PHB2	Osteogenesis	0.00249358	9883.08	8537.98	8904.24	8250.35	18611.1	18459.7
Q99798	ACO2	Osteogenesis	0.000652025	3650.87	3768.19	2581.7	2649.39	5073.94	5474.36
Q9Y4H4	GPSM3	Osteogenesis	0.0312569	704.475	399.338	600.49	687.913	1808.44	1635.02
Q70UQ0	IKBIP	Osteogenesis	0.0349119	2227.48	1399.69	2271.41	2154.28	5338.22	4319.56
Q01628	IFITM3	Osteogenesis	0.000353254	5953.27	7656.27	6795.76	6921.38	75242.3	86079.4
Q14117	DPYS	Osteogenesis	0.0143101	578.83	613.208	623.566	796.265	2082.33	3547.46
Q14568	HSP90AA2P	Osteogenesis	0.000301422	505.766	375.908	501.518	497.468	9673.34	8462.24
Q15050	RRS1	Osteogenesis	0.00692799	1404.71	2020.22	2090.89	2108.6	5889.2	5776.63
Q99829	CPNE1	Osteogenesis	0.00131322	1632.23	1862.51	2069.36	2118.78	5199.52	4663.34
A5PKW4	PSD	Osteogenesis	0.0184935	24.0496	0	0.504374	0	7846.8	8222.54
P02795	MT2A	Osteogenesis	0.0093324	1370.75	1102.46	1363.28	1384.29	3360.1	4658.8
P04439	HLA-A	Osteogenesis	0.00179163	1540.98	1853.02	1791.61	1904.94	5686.98	6652.68
P05198	EIF2S1	Osteogenesis	9.4251e-05	4350.19	4135.13	4632.87	4440.44	10729.6	10658.3
O00469	PLOD2	Osteogenesis	0.0034331	1171.32	1274.73	929.042	821.758	1985.11	2240.34
O00506	STK25	Osteogenesis	0.0238521	906.608	599.968	774.299	641.796	1898.84	2607.93
P35221	CTNNA1	Osteogenesis	0.00306564	842.654	689.457	612.003	693.78	2859.67	2330.02
P37802	TAGLN2	Osteogenesis	0.0385243	17574.9	26070.6	14357.2	16242.7	34086.8	34646.1
P42166	TMPO	Osteogenesis	0.0245688	2158.71	3182.76	1099.43	1267.65	2876.14	2768.6
P56192	MARS1	Osteogenesis	0.0276806	5221.41	7982.57	3093.16	3782.16	9711.41	9607.71
Q8NC51	SERBP1	Osteogenesis	7.64185e-05	3739.35	3937.82	2267.61	2234.62	13099.1	14447.3
Q14764	MVP	Osteogenesis	0.0103023	6388.11	7994.47	4966.92	5225.67	10468.6	10760
A6NI79	CCDC69	Osteogenesis	0.00060741	46.3174	30.8903	102.981	61.3013	0	0
O00141	SGK1	Osteogenesis	0.00551445	234.466	346.721	475.262	538.971	15.0694	31.7137
O00233	PSMD9	Osteogenesis	0.00242447	5074.78	4228.35	6412.43	6374.52	2114.89	2334.99
O14492	SH2B2	Osteogenesis	0.00121354	10.7619	32.6119	735.409	868.646	0	0
O14933	UBE2L6	Osteogenesis	0.0238936	2389.06	3802.63	3340.34	4079.53	828.277	413.693
O15085	ARHGEF11	Osteogenesis	0.00139189	212.684	69.9525	394.434	337.783	24.6834	39.5345
O43464	HTRA2	Osteogenesis	1.49096e-05	495.127	659.033	677.395	666.741	0	0
O75718	CRTAP	Osteogenesis	0.0167056	361.344	764.714	1787.59	1577.06	229.219	200.838
O75891	ALDH1L1	Osteogenesis	0.000446808	1596.82	1725.34	5545.11	6010.19	1450.28	1276.02
P04179	SOD2	Osteogenesis	0.000309694	35659	34396.3	45875.6	48329.9	22439	23118.7
P06748	NPM1	Osteogenesis	0.00380994	25276.1	39189.5	43242.4	48152.8	6829.32	6750.33
P07307	ASGR2	Osteogenesis	0.00319397	69.3018	21.6347	88.8891	82.4822	0	0
P08473	MME	Osteogenesis	2.35379e-05	426.866	579.188	638.082	724.861	110.89	50.8903
P09622	DLD	Osteogenesis	0.00516315	3570.76	5272.16	6037.94	6529.08	120.051	287.702
P09651	HNRNPA1	Osteogenesis	0.00270365	2256.04	2100.51	4753.56	3686.51	872.828	1003.84
P10644	PRKAR1A	Osteogenesis	0.00603059	651.714	607.937	2101.97	2160.99	15.0182	48.777
P13995	MTHFD2	Osteogenesis	0.0104915	206.552	69.1216	305.09	306.15	10.0517	11.1828
P14324	FDPS	Osteogenesis	0.00115907	2483.95	3165.19	3334.97	3519.08	360.738	462.258
P16104	H2AX	Osteogenesis	0.0213561	1699.6	2744.44	3029.31	3150.49	927.472	1002.73
P19634	SLC9A1	Osteogenesis	0.00255953	62.3358	20.1177	122.585	133.795	29.1225	16.1434
P26599	PTBP1	Osteogenesis	0.000311801	3617.01	3343.25	2824.37	2683.86	7030.17	7028.69
P48742	LHX1	Osteogenesis	0.0456176	2890.35	2114.11	4362.63	3279.81	1755.06	1700.84
P55145	MANF	Osteogenesis	0.0244502	4276.67	4623.8	4264.71	4845.13	1436.37	2214.54
P62879	GNB2	Osteogenesis	0.0430728	531.544	460.929	651.957	543.233	13.0978	0
Q9BPX5	ARPC5L	Osteogenesis	0.00610973	668.053	1080.99	1115.3	1442.17	115.269	68.5238
Q9H7L9	SUDS3	Osteogenesis	0.0264485	1523.75	2257.46	1976.49	2066.62	861.348	912.799
Q9HB58	SP110	Osteogenesis	0.00261083	280.849	290.365	1424.4	1708.89	164.775	243.31
Q9HCM2	PLXNA4	Osteogenesis	0.00323488	2292.58	2655.42	2710.69	2767.42	824.418	624.296
Q9HD45	TM9SF3	Osteogenesis	0.0269899	580.863	921.576	1547.59	1637.57	497.403	589.301
Q9P0M6	MACROH2A2	Osteogenesis	0.000376288	238.092	228.519	587.065	550.154	22.4431	30.7466
Q9UIW2	PLXNA1	Osteogenesis	0.00292931	1814.19	2477.17	3417.39	3672.7	97.8773	186.254
Q9UJ70	NAGK	Osteogenesis	0.0410171	215.908	120.628	273.038	282.959	67.9809	91.7529
Q9UJS0	SLC25A13	Osteogenesis	0.0146394	1200.58	1816.42	1882.21	1951.38	144.681	307.387
Q9UPZ9	CILK1	Osteogenesis	0.0281978	435.03	426.627	1027.9	1135.78	29.1437	112.835
Q9Y2K7	KDM2A	Osteogenesis	0.00441605	219.26	40.8724	518.402	440.597	80.1225	25.1225
Q9Y3D6	FIS1	Osteogenesis	4.87678e-05	110.633	168.218	1496.05	1620.08	0	0
Q9Y4Z0	LSM4	Osteogenesis	0.0209138	1602.98	2024.43	2109.87	2607.43	1027.85	1110.3
Q9Y6M5	SLC30A1	Osteogenesis	0.000393682	452.519	291.511	501.869	260.256	112.293	0
Q96EK6	GNPNAT1	Osteogenesis	0.000707264	2544.04	2919.83	3192.25	3347.27	1112.52	1085.57
Q00169	PITPNA	Osteogenesis	0.00718647	448.311	208.68	394.503	348.767	20.2717	10.6307
Q08431	MFGE8	Osteogenesis	0.00651871	480.209	620.204	591.622	627.304	36.86	74.1145
Q12792	TWF1	Osteogenesis	0.022401	408.74	182.665	887.184	797.534	123.996	112.995
Q14011	CIRBP	Osteogenesis	0.0110685	830.798	1283.79	1474.69	1653.27	78.745	24.1089
Q15056	EIF4H	Osteogenesis	0.00164968	3896.02	6059.58	4786.26	5530.63	410.928	454.952
Q15181	PPA1	Osteogenesis	0.00909154	4015.09	5948.6	5055.13	5196.05	1494.01	1641.53
Q15286	RAB35	Osteogenesis	0.0408297	66.0566	44.5564	152.293	75.155	14.1917	22.6883
Q15404	RSU1	Osteogenesis	0.00138766	902.895	1414.62	1540.06	1566.7	116.505	108.505
Q15582	TGFBI	Osteogenesis	0.0281893	522.36	920.113	789.595	964.115	9.97111	0
Q16531	DDB1	Osteogenesis	0.0186303	1181.87	1217.32	1613.05	1709.61	710.606	930.985
Q92598	HSPH1	Osteogenesis	0.00424228	1007.96	1317.82	1234.06	1542.88	227.928	291.688
Q99615	DNAJC7	Osteogenesis	8.6499e-05	645.269	1111.76	2325.94	2859.42	0	0
Q9P0U1	TOMM7	Osteogenesis	2.25625e-06	60.9648	53.47	1559.02	1679.01	0	0
O00193	SMAP	Osteogenesis	3.95309e-06	2311.74	2842.96	1292.16	1357.11	860.854	765.921
O00425	IGF2BP3	Osteogenesis	0.00713193	2077.46	2594.39	1793.66	1921.2	988.582	1039.22
O00487	PSMD14	Osteogenesis	0.0325841	5690.89	9030.99	5603.55	6295.51	2843.48	2713.8
O43248	HOXC11	Osteogenesis	0.0230158	3666.73	2806.47	1253	1129.14	967.381	550.045
O60551	NMT2	Osteogenesis	0.00619235	1146.65	1452.94	717.955	868.898	388.678	333.672
O60749	SNX2	Osteogenesis	1.00007e-05	695.285	763.572	731.356	645.186	1.23796	1.00279
O60888	CUTA	Osteogenesis	0.0109036	4965.54	7587.5	2764.33	3272.11	1010.01	619.134
O75054	IGSF3	Osteogenesis	0.000193269	388.1	351.476	166.149	93.8036	0	0
O94851	MICAL2	Osteogenesis	0.00150264	1485.24	1603.93	1550.22	1369.8	498.853	568.096
O94887	FARP2	Osteogenesis	0.00424642	1621.66	1644.82	1472.31	1432.34	43.6116	101.247
O95168	NDUFB4	Osteogenesis	0.000583027	1881.18	1879.08	1526.66	1583.77	751.638	668.665
O95837	GNA14	Osteogenesis	0.0184823	1222.76	1662.94	1236.03	1591.01	10.0521	59.3041
P07108	DBI	Osteogenesis	0.00272297	11680	17013.9	12515.9	13957.7	2517.04	2454.66
P07737	PFN1	Osteogenesis	0.029917	65384	97034.2	46952.6	53118	31128.9	33243.1
P09630	HOXC6	Osteogenesis	0.0140494	92.533	79.6567	57.5246	8.82199	20.8851	35.462
P10301	RRAS	Osteogenesis	0.00307578	931.751	1130.99	707.275	860	129.793	83.548
P11233	RALA	Osteogenesis	0.0215423	1410.97	2574.66	1583.17	1574.72	504.714	470.673
P13693	TPT1	Osteogenesis	0.00325216	11386.3	16451.1	8264.34	10340.4	519.571	891.98
P15531	NME1	Osteogenesis	0.00191324	18949.1	21797.6	17456.5	18232.8	9024.43	9345.45
P16435	POR	Osteogenesis	0.00601172	386.721	404.544	372.569	363.223	11.7081	29.2004
P17655	CAPN2	Osteogenesis	0.0173172	4579.55	7017.77	4405.17	4880.74	1951.85	1811.14
P20592	MX2	Osteogenesis	0.0428233	8976.78	12784.1	6015.99	6455.26	5505.09	4448.53
P23246	SFPQ	Osteogenesis	0.00514232	10025.5	12859	9349.2	10069.4	3914.97	4258.01
P26022	PTX3	Osteogenesis	8.10041e-05	2795.17	2874.47	2318.05	2246.27	882.188	937.472
P28482	MAPK1	Osteogenesis	0.0118047	522.338	752.674	393.493	516.763	135.245	90.1638
P29218	IMPA1	Osteogenesis	0.0128032	3205.28	2468.96	2706.11	2556.22	998.504	1252
P31689	DNAJA1	Osteogenesis	0.00195785	1705.29	2402.05	2025.89	2068.01	263.126	323.189
P31943	HNRNPH1	Osteogenesis	0.0470899	8252.46	12881.2	5177.67	5800.52	4106.41	4754.94
P32929	CTH	Osteogenesis	0.0472603	1455.6	1991.19	1007.41	1231.49	816.381	592.507
P35080	PFN2	Osteogenesis	0.003478	2619.98	3135.7	2587.87	2500.16	420.101	612.631
P35270	SPR	Osteogenesis	0.0202481	1522.35	2432.97	1499.17	1614.57	584.475	647.997
P41250	GARS1	Osteogenesis	0.0323858	8203.96	13175.6	9802.43	10449.3	3776.33	4438.27
P41279	MAP3K8	Osteogenesis	0.000889099	1668.98	2698.92	130.912	187.332	24.1615	26.6978
P46926	GNPDA1	Osteogenesis	0.0153114	4292.48	5756.59	3071.21	3212.58	1849.59	2144.04
P49841	GSK3B	Osteogenesis	0.00983012	387.491	420.964	315.782	325.738	104.348	60.9864
P50570	DNM2	Osteogenesis	0.0031043	12859.3	19412.9	7058.05	8093.76	1017.45	628.772
P52895	AKR1C2	Osteogenesis	0.00163007	1185.01	1200.91	430.634	356.947	156.734	203.046
P59998	ARPC4	Osteogenesis	0.0207087	6986.83	8556.1	3424.11	4403.32	3890.8	3758.61
P62166	NCS1	Osteogenesis	0.000296294	466.11	539.743	396.339	451.026	71.1676	74.7823
P62191	PSMC1	Osteogenesis	0.030406	4690.73	6849.82	3791.85	4503.73	2399.66	2232.47
Q6P597	KLC3	Osteogenesis	0.00799112	2091	2899.79	1221.82	2184.57	26.2482	77.3984
Q08J23	NSUN2	Osteogenesis	0.00383268	2094.15	3429.21	244.215	183.332	172.246	111.374
Q9BUL5	PHF23	Osteogenesis	4.32829e-05	614.78	842.458	168.485	186.1	0.229	0.394372
Q9NRF2	SH2B1	Osteogenesis	0.000644687	2675.15	2966.96	617.049	502.801	557.941	549.486
Q9NRV9	HEBP1	Osteogenesis	0.0365448	1316.51	1861.34	905.699	939.99	255.121	494.555
Q9NYL9	TMOD3	Osteogenesis	0.0255016	33984.1	55594.3	28184.2	31441.2	12417.8	14366.4
Q9Y4L1	HYOU1	Osteogenesis	0.012988	15465	25105.3	17880	19328.4	5660.01	5014.99
Q32P28	P3H1	Osteogenesis	0.0107512	6179.88	8749	3979.91	4474.18	2372.01	2251.66
P30044	PRDX5	Osteogenesis	0.00795153	32677.9	52113.1	35022.4	38020.6	9340.53	9403.61
Q96CV9	OPTN	Osteogenesis	0.014188	1566.85	2561.85	1421.82	1466.95	533.365	512.897
Q96JA1	LRIG1	Osteogenesis	0.00180847	2949.4	3805.23	2610.78	2719.28	837.165	837.894
Q96JJ7	TMX3	Osteogenesis	0.0416891	939.654	749.938	804.571	864.54	186.973	363
Q155Q3	DIXDC1	Osteogenesis	0.00345297	1214.79	1987.74	176.59	234.565	101.358	121.883
Q00325	SLC25A3	Osteogenesis	0.0093687	6115.9	6911.05	6042.08	6797.46	2399.37	3088.02
Q00688	FKBP3	Osteogenesis	8.84224e-05	2464.73	2890.28	2293.91	2334	179.348	197.911
Q969T9	WBP2	Osteogenesis	0.00260325	663.65	1108.77	297.669	273.949	32.516	45.4547
Q01518	CAP1	Osteogenesis	0.0126362	7389.11	10107.2	7315.51	7611.26	3223.55	3630.74
Q05923	DUSP2	Osteogenesis	0.00946569	669.346	1123.96	198.199	202.006	201.995	194.648
Q07820	MCL1	Osteogenesis	0.00870794	3651.67	4891.89	1969.56	2045.94	1665.53	1609.92
Q13190	STX5	Osteogenesis	0.00582965	2155.04	2758.37	2264.89	2562.73	236.112	110.317
Q13363	CTBP1	Osteogenesis	1.0828e-05	1868.25	2478.8	629.411	628.997	0	0
Q14240	EIF4A2	Osteogenesis	0.0284654	4254.67	5954.36	3871.99	4213.78	2116.61	2431.27
Q16539	MAPK14	Osteogenesis	0.00254638	768.159	1536.13	506.008	589.955	28.298	19.7549
Q16644	MAPKAPK3	Osteogenesis	1.2796e-05	1123.98	1488.71	939.935	1028.6	212.587	321.815

## Sheet: Osteoclastogenesis Proteins 7D
Accession	GN	Osteogenic activity	Anova (p)	M1-LPS 7 days	M1-LPS 7days	E1-LPS 7days	E1-LPS 7days	E1-M1-LPS 7days	E1-M1-LPS 7days
O75746	SLC25A12	Osteoclastogenesis	0.0269524	1768.95	2196.53	1398.09	1330.36	4043.07	2867.2
O94929	ABLIM3	Osteoclastogenesis	0.000189696	8580.86	11858.7	305.607	325.325	14815.7	16584
P14618	PKM	Osteoclastogenesis	0.00659098	61018.2	91326.6	49511.4	55242.3	228373	233140
P18206	VCL	Osteoclastogenesis	0.0233924	17753.2	29166.7	10202.1	11278.7	34278.3	37402.9
P21912	SDHB	Osteoclastogenesis	0.000165192	1257.21	1274.59	1286.83	1217.31	3436.94	3218.06
P23381	WARS1	Osteoclastogenesis	0.0244747	22202.1	37615.3	19818.3	22727.1	69595.7	80252.6
P24539	ATP5PB	Osteoclastogenesis	0.000305459	8860.7	8060.61	6929.68	6541.38	23233.7	22026.9
P32455	GBP1	Osteoclastogenesis	0.00926873	8838.05	11228.1	6793.79	7752.48	18079.6	17439.8
P52926	HMGA2	Osteoclastogenesis	0.000168702	12298.5	11161.6	11073.4	10771.4	34610.9	34436.1
Q8NCN5	PDPR	Osteoclastogenesis	0.000355187	560.221	598.576	250.365	195.022	2824.63	2900.56
Q9NY33	DPP3	Osteoclastogenesis	0.00247853	2001.36	2787.39	1247.62	1504.39	9174.02	9598.46
Q86UP2	KTN1	Osteoclastogenesis	0.00129511	9531.92	10713.8	5935.33	6413.02	17848.1	16559.7
P53597	SUCLG1	Osteoclastogenesis	0.0165985	84.8212	23.1627	73.969	45.9172	1201.35	2036.49
Q03169	TNFAIP2	Osteoclastogenesis	0.00144833	4051.84	5599.06	807.56	887.701	5734.58	5570.34
Q13162	PRDX4	Osteoclastogenesis	0.0490078	2405.92	3382.62	2074.12	2231.68	4030.72	5062.58
P00924	ENO1	Osteoclastogenesis	0.000274751	214.895	109.647	913.828	718.807	0	0
P07858	CTSB	Osteoclastogenesis	0.004902	9007.4	11106.8	14673.1	15972.4	26510.7	25185.4
P25815	S100P	Osteoclastogenesis	0.00367743	4132.49	2841.02	5064.99	4184.29	20018.3	20674.1
Q05682	CALD1	Osteoclastogenesis	0.0145038	3050.24	3291.84	2369.71	2019.61	6187.39	9426.15
Q16543	CDC37	Osteoclastogenesis	0.0233371	11461.7	18435.6	7978.89	8768.89	26000.6	26932.3
A8MTJ3	GNAT3	Osteoclastogenesis	2.0175e-05	609.259	837.378	816.493	762.536	0	0
O95716	RAB3D	Osteoclastogenesis	0.00016297	103.989	102.522	239.458	232.727	6.84219	9.0051
P02794	FTH1	Osteoclastogenesis	0.000907411	1959.34	2461.2	4059.79	4079.19	250.272	338.949
P07602	PSAP	Osteoclastogenesis	0.00441321	5645.14	8077.71	19912.8	22057.4	4327.37	3787.74
P09429	HMGB1	Osteoclastogenesis	0.00504234	1246.13	929.932	1933.43	1879.24	441.923	337.929
P13987	CD59	Osteoclastogenesis	0.0168011	2615.91	2095.39	4628.28	4592.7	1052.54	552.963
P16989	YBX3	Osteoclastogenesis	0.00157364	1328.1	1627.44	1503.05	1583.44	402.447	453.223
P23526	AHCY	Osteoclastogenesis	0.000248114	2529.24	2776.16	6394.3	6689.6	1833.64	1730.13
P28062	PSMB8	Osteoclastogenesis	0.010828	569.987	739.006	1027.99	1164.77	258.899	162.031
P37198	NUP62	Osteoclastogenesis	0.00328754	507.779	635.034	765.538	780.325	158.789	201.693
P60033	CD81	Osteoclastogenesis	0.00256659	3187.74	4298.08	3523.44	4226.85	412.75	270.939
P63000	RAC1	Osteoclastogenesis	0.0029607	6445.4	5310.1	6126.35	6168.42	2654.46	2641.97
P63208	SKP1	Osteoclastogenesis	0.00141077	814.954	1366.2	2363.14	2930.53	40.5742	24.8306
P68400	CSNK2A1	Osteoclastogenesis	0.0021802	2267.19	3170.3	2762.83	2894.59	498.432	552.918
P68431	H3C1	Osteoclastogenesis	0.0136902	23978.8	24660.3	27823.8	27875.8	9920.9	6092.68
Q2M3V2	SOWAHA	Osteoclastogenesis	4.97643e-06	50.4003	52.6676	230.535	267.721	0	0
Q5SW79	CEP170	Osteoclastogenesis	0.0274188	370.845	221.451	831.786	690.92	188.568	115.235
Q7L2H7	EIF3M	Osteoclastogenesis	0.0258657	0	11.5558	472.007	472.032	0	0
Q7RTR0	NLRP9	Osteoclastogenesis	1.02716e-05	519.537	531.628	705.152	908.876	0	0
Q8N0S6	CENPL	Osteoclastogenesis	0.00307405	275.041	407.912	3847.1	4311.07	150.222	78.1608
Q8NBI5	SLC43A3	Osteoclastogenesis	0.0030574	95.6015	112	1014.53	1633.12	57.4488	87.3925
Q9H3K6	BOLA2	Osteoclastogenesis	0.00455224	1300.53	2001.49	2823.37	3208.84	379.374	278.463
Q9NZZ3	CHMP5	Osteoclastogenesis	0.00276245	978.624	1264.68	2722.24	2818.22	524.002	408.8
Q9UKM9	RALY	Osteoclastogenesis	0.0388363	636.043	592.586	1396.53	1120.33	527.421	309.273
Q9UM07	PADI4	Osteoclastogenesis	0.0123722	543.366	798.542	2821.08	3885.32	237.973	95.8104
Q9UNN8	PROCR	Osteoclastogenesis	0.00850018	1550.85	2301.55	4276.04	4377.78	326.539	573.167
Q9Y2Z0	SUGT1	Osteoclastogenesis	0.000439099	231.513	129.006	221.324	143.099	0	0
Q9Y6E0	STK24	Osteoclastogenesis	0.00436819	1464.48	2539.28	1975.71	2196.35	156.962	94.1461
Q9Y6G9	DYNC1LI1	Osteoclastogenesis	0.0340609	483.484	346.329	605.629	527.759	151.155	229.848
Q00653	NFKB2	Osteoclastogenesis	0.00988843	839.558	633.602	937.084	903.261	384.942	357.61
Q15185	PTGES3	Osteoclastogenesis	0.000437259	207.952	210.812	673.075	707.015	132.169	109.836
Q99584	S100A13	Osteoclastogenesis	0.0018364	2162.63	2660.06	2384.33	2887.86	201.221	293.302
O75608	LYPLA1	Osteoclastogenesis	2.8607e-05	502.018	360.842	359.252	345.52	0	0
O95782	AP2A1	Osteoclastogenesis	0.0428748	3389.15	5938.43	3931.04	4224.37	1177.6	479.1
P08238	HSP90AB1	Osteoclastogenesis	0.00990502	49040.3	69751.6	36536.4	39429.5	18809.6	18097.8
P15313	ATP6V1B1	Osteoclastogenesis	0.00558643	312.06	386.331	211.392	173.957	58.1566	79.048
P30622	CLIP1	Osteoclastogenesis	0.00141017	864.491	1093.12	681.029	798.006	170.097	182.942
P31751	AKT2	Osteoclastogenesis	0.00151609	1772.81	2414.59	1409.86	1410.91	92.9539	55.4586
P36543	ATP6V1E1	Osteoclastogenesis	0.00900477	1008.37	1742.03	625.127	662.84	88.8263	39.5443
P38405	GNAL	Osteoclastogenesis	6.38663e-07	290.961	305.06	244.504	226.949	0	0
P40306	PSMB10	Osteoclastogenesis	0.00134387	2126.38	2909.91	2249.41	2382.31	130.706	81.4266
P50148	GNAQ	Osteoclastogenesis	6.57463e-05	766.659	969.529	683.518	1052.1	0	0
P51451	BLK	Osteoclastogenesis	0.000890864	433.786	884.433	115.505	57.0011	0	0
P56537	EIF6	Osteoclastogenesis	0.0321614	5040.5	7505.36	4292.44	4477.17	2605.05	2697.01
P98066	TNFAIP6	Osteoclastogenesis	7.0891e-05	453.009	697.128	303.886	354.829	0	0
Q9NZA1	CLIC5	Osteoclastogenesis	3.18736e-05	2343.5	3593.64	1762.23	1935.61	0	0
Q96FJ2	DYNLL2	Osteoclastogenesis	0.000263153	3410.78	4806.12	2795.99	3132.49	5.79167	3.11882
Q00535	CDK5	Osteoclastogenesis	0.00865149	711.712	1012.57	639.864	948.392	4.02883	17.7613
Q16181	SEPTIN7	Osteoclastogenesis	0.0232962	1727.87	1654.72	1371.38	1488.55	935.494	679.816
Q99607	ELF4	Osteoclastogenesis	0.0120501	3384.64	2903.56	3252.54	3027.96	165.618	41.3326
