# Supplementary material for: Impact of Resolvin-E1 and Maresin-1 on Bone Marrow Stem Cell Osteogenesis under Inflammatory Stress
Source: Cells. 2024 May 28;13(11):932. doi: 10.3390/cells13110932 (PMC11171860; doi:10.3390/cells13110932)
Supplement: Supplementary file 1 [file cells-13-00932-s001.zip › Supplementary Table (S4) Osteogenesis and Osteoclastogenesis related proteins 14 days.xlsx]

## Sheet: Osteogenesis Proteins 14D
Accession	GN	Osteogenic activity	Anova (p)	M1-LPS 14 days	M1-LPS 14 days	E1-LPS 14 days	E1-LPS 14 days	E1-M1-LPS 14 days	E1-M1-LPS 14 days
Q6NT76	HMBOX1	Osteogenesis	3.68688e-07	0	0	0	0	12118.2	13648.4
Q8WUY8	NAT14	Osteogenesis	0.000588739	0	0	0	0	517.712	212.118
P48637	GSS	Osteogenesis	0.000808509	6427.31	5322.16	7685.16	8416.79	27627.2	29798.6
P35580	MYH10	Osteogenesis	0.000829168	1375.66	1736.35	2268.84	2322.24	21453.6	29809.9
P14406	COX7A2	Osteogenesis	0.00114517	0	0	0	0	95721.6	13976.1
P17987	TCP1	Osteogenesis	0.00157045	7814.51	6946.13	16114.2	13606.2	25816.6	25416.3
O14782	KIF3C	Osteogenesis	0.0025494	44.079	37.075	60.5273	166.754	5688.3	5749.34
Q92499	DDX1	Osteogenesis	0.00461438	1124.03	887.745	1343.28	1710.67	4684.2	5946.5
P07951	TPM2	Osteogenesis	0.0054021	26.1599	42.4432	30.1302	47.1719	827.349	490.61
Q14061	COX17	Osteogenesis	0.00782382	3432.56	3073.93	2143.32	2347.09	6865.12	5347.95
Q08431	MFGE8	Osteogenesis	0.00795737	3528.29	3161.11	4770.42	4709.74	7636.32	9858.39
P35613	BSG	Osteogenesis	0.00873083	7973.97	8110.52	8177.49	8653.57	19920.4	28595.8
Q13509	TUBB3	Osteogenesis	0.00942095	4028.76	3114.25	10507.7	7072.91	17011	20563.7
O15371	EIF3D	Osteogenesis	0.0101253	46.0604	39.0671	84.577	158.782	337.138	413.233
Q15436	SEC23A	Osteogenesis	0.010984	7600.63	10392.7	6059.09	7843.79	22901.9	27043.5
O00233	PSMD9	Osteogenesis	0.0110344	821.212	1390.31	964.432	914.956	4218.04	5392.19
Q9Y6M9	NDUFB9	Osteogenesis	0.0113128	363.281	111.203	100.149	59.5752	3390.32	3654.49
Q9BXK5	BCL2L13	Osteogenesis	0.0115865	62.881	140.208	571.365	125.638	12369	15119.9
P05091	ALDH2	Osteogenesis	0.0118262	20978.7	21207.5	14150.6	13494.7	25158.8	31763.6
Q3V6T2	CCDC88A	Osteogenesis	0.0154619	1263.56	2052.47	1166.19	1346.22	7214.27	5078.92
P19367	HK1	Osteogenesis	0.0155328	9710.75	11218.3	7332.88	9400.05	19641.9	24956.7
Q14108	SCARB2	Osteogenesis	0.0163109	18900.5	23619.8	20253.2	16842.5	45956.9	39137.9
P05556	ITGB1	Osteogenesis	0.01645	5176.82	8316.49	5530.15	6202.73	22657.1	18933.6
Q9Y678	COPG1	Osteogenesis	0.0167697	4910.98	5910.32	8777.38	6742.37	13472.4	12492.5
P02545	LMNA	Osteogenesis	0.0169493	23005.9	31614.1	48195.3	42478.9	65766.2	70013.9
Q9P2E9	RRBP1	Osteogenesis	0.0191608	2255.32	2778.16	814.348	1668.2	7453.73	9256.49
P02768	ALB	Osteogenesis	0.0202564	610.523	1001.49	1159.31	1677.7	3668.81	5042.34
P42704	LRPPRC	Osteogenesis	0.0214238	11044.5	12576	8255.16	10324.6	18167.6	22070.4
Q9NX24	NHP2	Osteogenesis	0.0229434	167.698	441.182	971.588	494.252	4434.84	4242
P08729	KRT7	Osteogenesis	0.0302162	539.144	1945.51	643.916	995.924	10442.9	13109.7
P00367	GLUD1	Osteogenesis	0.0356098	18557.3	13216.5	13085.8	10246.5	26039.8	28764.8
Q15417	CNN3	Osteogenesis	0.0386325	227.266	190.116	135.128	225.003	535.881	453.696
P84090	ERH	Osteogenesis	0.0407008	199.654	465.415	1070.15	805	1577.87	1974.52
P68371	TUBB4B	Osteogenesis	0.0421913	17938.8	19144.1	15530.3	9278.18	33150.9	48170.4
O75923	DYSF	Osteogenesis	0.0430288	1500.7	2107.53	929.388	1400.75	15681	108955
Q9P035	HACD3	Osteogenesis	0.0432191	224.283	168.574	321.549	255.992	1598.87	678.833
P07910	HNRNPC	Osteogenesis	0.0498746	6091.6	2835	6534.68	4562.5	18713.7	16386.4
P09429	HMGB1	Osteogenesis	0.00100678	7.95312	10.8095	270.339	407.429	86.8512	92.693
P15374	UCHL3	Osteogenesis	0.00162364	138.444	459.465	0	0	0.0474599	0
Q8IUE6	H2AC21	Osteogenesis	0.00207762	291.855	353.758	78088.3	43878.4	321.575	758.31
P67809	YBX1	Osteogenesis	0.00244895	6890.11	6952.32	2043.56	2418.17	4463.06	3881.39
P20645	M6PR	Osteogenesis	0.0034472	6750.72	5599.88	19019.4	15208.9	4697.7	4396.51
P40939	HADHA	Osteogenesis	0.00474287	19551.3	19539.2	73229.6	39800.7	4310.03	4412.93
O75348	ATP6V1G1	Osteogenesis	0.00522066	1322	1667.67	2829.39	5011.83	226.263	140.743
Q93009	USP7	Osteogenesis	0.00525002	0	0	1306.46	180.014	0	0
P07996	THBS1	Osteogenesis	0.0156622	44.7129	44.8378	1020	1079.49	331.721	104.712
Q99873	PRMT1	Osteogenesis	0.0189412	182.121	107.226	651.275	923.772	236.3	299.317
P50454	SERPINH1	Osteogenesis	0.0258651	9977.63	10588.1	48220.2	26564.7	11429.4	11957.9
Q96AY3	FKBP10	Osteogenesis	0.0322465	3287.58	4907.93	14283.6	5827.1	1237.26	1040.83
P08670	VIM	Osteogenesis	0.0402349	187354	165022	475980	258776	90223.5	109466
Q13418	ILK	Osteogenesis	0.0490837	237.705	114.18	633.326	146.793	17.627	19.4206
P02452	COL1A1	Osteogenesis	0.00139472	1765.84	1389.72	0	0	1233.13	1943.94
Q9UNE7	STUB1	Osteogenesis	0.00181248	21.5907	42.2193	0.453908	0	0	0
P08962	CD63	Osteogenesis	0.00425549	25139.1	21909.7	9775.63	21041.4	959.609	1064.64
P13164	IFITM1	Osteogenesis	0.00467514	178036	161628	84385	77135	149854	174002
Q13501	SQSTM1	Osteogenesis	0.00645684	120617	86990.9	69080.6	53498	19628.7	22296.3
Q9Y577	TRIM17	Osteogenesis	0.00690852	48093.4	54431.3	20174.2	17960.8	36678.8	46114.4
O95757	HSPA4L	Osteogenesis	0.0125481	2036.23	1594.01	510.955	778.949	209.115	323.654
P26038	MSN	Osteogenesis	0.0151363	24758.2	30793	12415.2	16233.5	9726.71	7638.95
P62834	RAP1A	Osteogenesis	0.0201957	248.251	406.998	139.352	178.109	80.9154	65.8778
P16989	YBX3	Osteogenesis	0.0290103	2079.44	1916.41	192.069	154.786	20.76	114.605
P07900	HSP90AA1	Osteogenesis	0.030897	47952.2	32640	21942.6	15358.3	4006.31	8367.11
Q9Y3Z3	SAMHD1	Osteogenesis	0.0316163	18479.3	19929.4	5436.57	8592.6	10666.7	9002.49
P54578	USP14	Osteogenesis	0.0331629	2458.9	3451.9	1932.81	847.968	373.9	167.729
Q04828	AKR1C1	Osteogenesis	0.037753	352.297	209.739	296.334	153.419	36.7093	59.0317
Q13557	CAMK2D	Osteogenesis	0.0395064	772.073	2142.73	998.978	801.501	147.818	204.1
P04216	THY1	Osteogenesis	0.041184	1238.58	912.267	362.35	549.561	226.103	360.332
P62873	GNB1	Osteogenesis	0.0431442	3147.6	2664.02	183.78	582.951	2515.74	1651.48
Q9NZM1	MYOF	Osteogenesis	0.043029	1528.9	3208.24	629.191	1561.77	10646.8	8181.63

## Sheet: Osteoclastogenesis Proteins 14D
Accession	GN	Osteogenic activity	Anova (p)	M1-LPS 14 days	M1-LPS 14 days	E1-LPS 14 days	E1-LPS 14 days	E1-M1-LPS 14 days	E1-M1-LPS 14 days
Q6P179	ERAP2	Osteoclastogenesis	0.000670703	0	0	0.00404401	0.106145	1800.5	606.391
O75844	ZMPSTE24	Osteoclastogenesis	0.00399827	990.065	608.55	776.588	768.032	4931.91	5581.96
Q86U42	PABPN1	Osteoclastogenesis	0.00570069	4228.9	2269.01	2729.19	1868.85	31774.4	29733.4
P00325	ADH1B	Osteoclastogenesis	0.0161783	10.3792	9.83805	304.345	45.6657	941.923	595.804
P06744	GPI	Osteoclastogenesis	0.0481914	1200.04	888.267	2405.75	1745.29	570.922	611.456
P62140	PPP1CB	Osteoclastogenesis	0.000877924	0.522031	0	228.24	109.954	0	0
P30837	ALDH1B1	Osteoclastogenesis	0.00574859	3535.54	6169.2	41501.5	26303.5	879.586	1443.3
Q15758	SLC1A5	Osteoclastogenesis	0.00585959	16.1505	4.15807	6277.39	2869.32	2144.07	5737.48
P09874	PARP1	Osteoclastogenesis	0.0453051	424.404	106.017	974.937	272.736	20.4274	9.84413
O14763	TNFRSF10B	Osteoclastogenesis	0.003775	7077.32	2593.56	6147.1	2690.51	27.8299	24.2494
P27105	STOM	Osteoclastogenesis	0.00661561	1927.56	2047.56	2803.31	3815.98	1658.39	1064.57
Q96SN8	CDK5RAP2	Osteoclastogenesis	0.00809383	739.067	91.1781	0	0	0	0
Q7RTR0	NLRP9	Osteoclastogenesis	0.0474268	0	7.50638	0	7.78562	306.156	682.147
P68431	H3C1	Osteoclastogenesis	0.0357315	40949.8	60227	15848.8	51849.9	681.342	161.703
P16989	YBX3	Osteoclastogenesis	0.0418666	2079.44	1916.41	192.069	154.786	20.76	14.6047
Q9NZZ3	CHMP5	Osteoclastogenesis	0.0155614	122.427	87.433	932.239	80.2619	0	0
A8MTJ3	GNAT3	Osteoclastogenesis	0.0129937	785.526	387.499	2851.62	3611.25	101.642	214.954
Q16543	CDC37	Osteoclastogenesis	0.0121414	2389.2	4562.79	22125.2	11523.1	1068.45	909.661
P07602	PSAP	Osteoclastogenesis	0.00438317	10855.4	12161.1	62898.7	45584.6	7773.46	9043.08
Q96FJ2	DYNLL2	Osteoclastogenesis	0.00393969	1716.83	1503.18	6509.83	2942.3	53.8291	23.7666
P13987	CD59	Osteoclastogenesis	0.00350551	1097.9	899.948	1611.49	1469.68	230.744	319.465
P09429	HMGB1	Osteoclastogenesis	0.00100678	86.8512	92.693	270.339	407.429	0	0
